# Supplementary material for: The Primary Cultivation of Oogonial Stem Cells from Black Rockfish (Sebastes schlegelii): Morphology and Transcriptome Landscape
Source: Int J Mol Sci. 2025 Jul 15;26(14):6772. doi: 10.3390/ijms26146772 (PMC12295052; doi:10.3390/ijms26146772)
Supplement: Supplementary file 1 [file ijms-26-06772-s001.zip › Table S1.xlsx]

## Sheet: all DEGs
gene_id	G12_1	G12_2	G12_3	G3_1	G3_2	G3_3	G12	G3	log2FoldChange	pvalue	padj	gene_name	gene_chr	gene_start	gene_end	gene_strand	gene_length	gene_biotype	gene_description	Family	new_gene_name
Sschl_24540	9838.79	9384.22	9708.67	281157	227744	227987	9643.9	245630	-4.67071	0	0	Sschl_24540	CM025846.1	13304842	13311319	-	1530	protein_coding	- && - && PF05782:Extracellular matrix protein 1 (ECM1)	-	ECM1 Extracellular matrix protein 1
Sschl_03529	1435.86	1478.67	1413.55	242679	179663	162745	1442.69	195029	-7.07878	0	0	Sschl_03529	CM025827.1	14129095	14132039	+	1239	protein_coding	- && sp|Q5R8S9|K1C19_PONAB Keratin, type I cytoskeletal 19 OS=Pongo abelii OX=9601 GN=KRT19 PE=2 SV=1 && PF00038:Intermediate filament protein	-	K1C13 Keratin, type I cytoskeletal 13
Sschl_10846	8156.63	8395.87	8115.96	95263	86770	84537.3	8222.82	88856.8	-3.43374	0	0	Sschl_10846	CM025833.1	14939194	14941144	-	615	protein_coding	- && sp|P19966|TAGL_CHICK Transgelin OS=Gallus gallus OX=9031 GN=TAGLN PE=1 SV=3 && PF00402:Calponin family repeat|PF00307:Calponin homology (CH) domain	-	TAGL Transgelin
Sschl_22454	535.173	518.629	488.051	47301.1	41176	39431.1	513.951	42636.1	-6.37454	0	0	Sschl_22454	CM025844.1	7003296	7008463	+	1296	protein_coding	- && sp|P79335|PAI1_PIG Plasminogen activator inhibitor 1 OS=Sus scrofa OX=9823 GN=SERPINE1 PE=2 SV=1 && PF00079:Serpin (serine protease inhibitor)	-	PAI1 Plasminogen activator inhibitor 1
Sschl_01271	558.754	608.713	538.078	39110.6	32874.2	30564	568.515	34182.9	-5.91002	0	0	Sschl_01271	CM025825.1	55120216	55123267	-	579	protein_coding	- && sp|P47875|CSRP1_RAT Cysteine and glycine-rich protein 1 OS=Rattus norvegicus OX=10116 GN=Csrp1 PE=1 SV=2 && PF00412:LIM domain	-	CSRP1 Cysteine and glycine-rich protein 1
Sschl_18164	1531.5	1718.68	1649.72	29775.3	28200.6	27404.4	1633.3	28460.1	-4.12293	0	0	Sschl_18164	CM025839.1	27452366	27519784	+	2382	protein_coding	- && sp|P05094|ACTN1_CHICK Alpha-actinin-1 OS=Gallus gallus OX=9031 GN=ACTN1 PE=1 SV=3 && PF00435:Spectrin repeat|PF00307:Calponin homology (CH) domain	-	ACTN1 Alpha-actinin-1
Sschl_09896	1598.97	1675.57	1603.76	30369.8	26889.5	25615.7	1626.1	27625	-4.08636	0	0	Sschl_09896	CM025832.1	14846757	14854485	-	891	protein_coding	- && sp|P97447|FHL1_MOUSE Four and a half LIM domains protein 1 OS=Mus musculus OX=10090 GN=Fhl1 PE=1 SV=3 && PF00412:LIM domain	-	FHL1 Four and a half LIM domains protein 1
Sschl_17599	11.7908	17.3734	16.2878	43197.8	27818.1	25804.6	15.1507	32273.5	-11.0537	0	0	Sschl_17599	CM025839.1	14757680	14759681	+	1134	protein_coding	- && sp|P53480|ACTC_TAKRU Actin, alpha cardiac muscle OS=Takifugu rubripes OX=31033 PE=2 SV=1 && PF00022:Actin	-	ACTC Actin, alpha cardiac muscle
Sschl_06164	1304.2	1225.79	1188.43	26198.3	23738.8	23395.1	1239.47	24444	-4.30172	0	0	Sschl_06164	CM025829.1	18146430	18156747	+	981	protein_coding	- && - && PF00261:Tropomyosin	-	TPM1 Tropomyosin alpha-1 chain
Sschl_10919	915.755	917.574	895.827	20898	22183.8	21949.1	909.719	21677	-4.57483	0	0	Sschl_10919	CM025833.1	16898372	16905079	-	1215	protein_coding	- && sp|P07092|GDN_RAT Glia-derived nexin OS=Rattus norvegicus OX=10116 GN=Serpine2 PE=1 SV=1 && PF00079:Serpin (serine protease inhibitor)	-	GDN Glia-derived nexin
Sschl_19821	1401.14	1418.83	1424.02	13516.9	14509.9	14107.7	1414.66	14044.8	-3.31164	0	0	Sschl_19821	CM025841.1	11958022	11959585	+	1041	protein_coding	- && sp|O18739|CCN2_BOVIN CCN family member 2 OS=Bos taurus OX=9913 GN=CCN2 PE=2 SV=2 && PF00007:Cystine-knot domain|PF00093:von Willebrand factor type C domain|PF00219:Insulin-like growth factor binding protein	-	CCN2 CCN family member 2
Sschl_02866	6158.74	6493.16	6675.66	303.277	348.949	329.8	6442.52	327.342	4.29384	0	0	Sschl_02866	CM025826.1	32279038	32360138	-	8781	protein_coding	- && sp|P35555|FBN1_HUMAN Fibrillin-1 OS=Homo sapiens OX=9606 GN=FBN1 PE=1 SV=4 && PF14670:Coagulation Factor Xa inhibitory site|PF07645:Calcium-binding EGF domain|PF18193:Fibrillin 1 unique N-terminal domain|PF00683:TB domain	-	FBN1 Fibrillin-1
Sschl_23962	756.578	747.057	779.486	11462.2	10309.3	9989.69	761.04	10587.1	-3.79769	0	0	Sschl_23962	CM025845.1	24384418	24387250	+	987	protein_coding	- && - && -	-	NA
Sschl_02580	220.751	243.871	285.618	11084.7	11128.4	11665.9	250.08	11293	-5.49537	0	0	Sschl_02580	CM025826.1	21465115	21490554	+	7392	protein_coding	- && sp|P11722|FINC_CHICK Fibronectin OS=Gallus gallus OX=9031 GN=FN1 PE=2 SV=4 && PF00039:Fibronectin type I domain|PF00041:Fibronectin type III domain|PF00040:Fibronectin type II domain	-	FINC Fibronectin
Sschl_20930	495.87	532.785	500.849	8529.9	9586.61	9313.28	509.835	9143.26	-4.16502	0	0	Sschl_20930	CM025842.1	12234696	12254430	-	2721	protein_coding	- && sp|O54890|ITB3_MOUSE Integrin beta-3 OS=Mus musculus OX=10090 GN=Itgb3 PE=1 SV=2 && PF18372:Integrin beta epidermal growth factor like domain 1|PF07965:Integrin beta tail domain|PF00362:Integrin beta chain VWA domain|PF17205:Integrin plexin domain|PF08725:Integrin beta cytoplasmic domain	-	ITB3 Integrin beta-3
Sschl_15202	58.2991	52.1203	55.2621	6252.32	6913.28	6802.93	55.2271	6656.17	-6.91378	0	0	Sschl_15202	CM025837.1	6526876	6553911	+	7443	protein_coding	- && sp|P15989|CO6A3_CHICK Collagen alpha-3(VI) chain OS=Gallus gallus OX=9031 GN=COL6A3 PE=2 SV=2 && PF00014:Kunitz/Bovine pancreatic trypsin inhibitor domain|PF00092:von Willebrand factor type A domain|PF00041:Fibronectin type III domain|PF01391:Collagen triple helix repeat (20 copies)	-	CO6A3 Collagen alpha-3(VI) chain
Sschl_15017	146.075	133.196	136.701	5782.34	5790.51	5829.05	138.657	5800.63	-5.38718	0	0	Sschl_15017	CM025837.1	1510910	1534948	+	2655	protein_coding	- && sp|Q90X49|CCD80_DANRE Coiled-coil domain-containing protein 80 OS=Danio rerio OX=7955 GN=ccdc80 PE=2 SV=1 && PF13778:Domain of unknown function (DUF4174)	-	CCD80 Coiled-coil domain-containing protein 80
Sschl_01185	252.848	269.61	250.715	4946.82	5158.31	5541.93	257.724	5215.69	-4.33978	0	0	Sschl_01185	CM025825.1	52233362	52237658	+	1791	protein_coding	- && sp|A0A0G2K0D3|LMOD1_RAT Leiomodin-1 OS=Rattus norvegicus OX=10116 GN=Lmod1 PE=1 SV=1 && -	-	LMOD1 Leiomodin-1
Sschl_14919	296.081	314.009	333.899	5414.79	4945.15	4913.37	314.663	5091.1	-4.01481	0	0	Sschl_14919	CM025836.1	31160636	31163983	-	450	protein_coding	- && sp|P0DP23|CALM1_HUMAN Calmodulin-1 OS=Homo sapiens OX=9606 GN=CALM1 PE=1 SV=1 && PF13499:EF-hand domain pair	-	CALM1 Calmodulin-1
Sschl_25616	36.0275	51.4768	51.7718	5001.05	5628.45	5266.45	46.4254	5298.65	-6.83077	0	0	Sschl_25616	CM025848.1	7549737	7600146	-	8205	protein_coding	- && sp|A6NMZ7|CO6A6_HUMAN Collagen alpha-6(VI) chain OS=Homo sapiens OX=9606 GN=COL6A6 PE=1 SV=2 && PF00014:Kunitz/Bovine pancreatic trypsin inhibitor domain|PF00092:von Willebrand factor type A domain|PF01391:Collagen triple helix repeat (20 copies)	-	CO6A6 Collagen alpha-6(VI) chain
Sschl_24132	28.822	28.3122	27.3402	4820.29	5272.2	5144.87	28.1582	5079.12	-7.49645	0	0	Sschl_24132	CM025846.1	3867590	3884352	+	1377	protein_coding	- && sp|Q18PF6|RHBG_TAKRU Ammonium transporter Rh type B OS=Takifugu rubripes OX=31033 GN=rhbg PE=1 SV=1 && PF00909:Ammonium Transporter Family	-	RHBG Ammonium transporter Rh type B
Sschl_04981	15.7211	10.9388	9.889	4328.22	4051.6	4415.43	12.183	4265.09	-8.46152	0	0	Sschl_04981	CM025828.1	18464165	18465883	+	1020	protein_coding	- && - && PF13855:Leucine rich repeat	-	SLIK2 SLIT and NTRK-like protein 2
Sschl_24780	97.6019	104.241	96.5632	3362.15	3258.8	3407.93	99.4685	3342.96	-5.07139	0	0	Sschl_24780	CM025846.1	18192835	18197324	-	879	protein_coding	- && sp|Q8NI08|NCOA7_HUMAN Nuclear receptor coactivator 7 OS=Homo sapiens OX=9606 GN=NCOA7 PE=1 SV=2 && PF07534:TLD	-	NCOA7 Nuclear receptor coactivator 7
Sschl_01743	218.13	208.481	196.035	8660.45	6997.96	6884.41	207.549	7514.27	-5.17822	2.13145e-301	1.6041e-298	Sschl_01743	CM025825.1	69158506	69165058	+	1707	protein_coding	- && sp|Q6NWF6|K2C8_DANRE Keratin, type II cytoskeletal 8 OS=Danio rerio OX=7955 GN=krt8 PE=1 SV=1 && PF16208:Keratin type II head|PF00038:Intermediate filament protein	-	K2C8 Keratin, type II cytoskeletal 8
Sschl_16813	365.516	346.825	371.128	3804.01	3670.53	3742.9	361.156	3739.15	-3.37148	2.36141e-297	1.70607e-294	Sschl_16813	CM025838.1	21245132	21246163	+	1032	protein_coding	- && sp|P79703|JUNB_CYPCA Transcription factor jun-B OS=Cyprinus carpio OX=7962 GN=junb PE=2 SV=1 && PF00170:bZIP transcription factor|PF03957:Jun-like transcription factor	TF_bZIP	JUNB Transcription factor JunB
Sschl_04902	9050.12	9168.66	9082.76	650.739	702.278	763.066	9100.51	705.361	3.68502	8.16957e-297	5.67534e-294	Sschl_04902	CM025828.1	15945660	15955779	+	831	protein_coding	- && sp|P48507|GSH0_HUMAN Glutamate--cysteine ligase regulatory subunit OS=Homo sapiens OX=9606 GN=GCLM PE=1 SV=1 && -	-	GSH0 Glutamate--cysteine ligase regulatory subunit
Sschl_04684	331.453	359.051	285.618	6421.03	6418.33	6288.18	325.374	6375.84	-4.29347	2.62306e-294	1.75473e-291	Sschl_04684	CM025828.1	8460312	8559896	+	1401	protein_coding	- && sp|P19336|CCN1_CHICK CCN family member 1 OS=Gallus gallus OX=9031 GN=CCN1 PE=2 SV=1 && PF00219:Insulin-like growth factor binding protein|PF00007:Cystine-knot domain|PF00093:von Willebrand factor type C domain|PF09067:Erythropoietin receptor, ligand binding	-	CCN1 CCN family member 1
Sschl_13299	322.938	335.886	343.207	3611.2	3547.89	3804.98	334.01	3654.69	-3.45167	1.12409e-284	7.2512e-282	Sschl_13299	CM025835.1	18616886	18629199	+	1893	protein_coding	- && sp|Q5RES1|MMP14_PONAB Matrix metalloproteinase-14 OS=Pongo abelii OX=9601 GN=MMP14 PE=2 SV=1 && PF01471:Putative peptidoglycan binding domain|PF00045:Hemopexin|PF00413:Matrixin|PF11857:Domain of unknown function (DUF3377)	-	MMP14 Matrix metalloproteinase-14
Sschl_17533	69.4349	71.4241	92.4913	2946.4	3238.36	3252.73	77.7834	3145.83	-5.33424	3.03133e-282	1.888e-279	Sschl_17533	CM025839.1	13114182	13175316	+	9228	protein_coding	- && sp|Q99715|COCA1_HUMAN Collagen alpha-1(XII) chain OS=Homo sapiens OX=9606 GN=COL12A1 PE=1 SV=2 && PF01391:Collagen triple helix repeat (20 copies)|PF00041:Fibronectin type III domain|PF00092:von Willebrand factor type A domain	-	COCA1 Collagen alpha-1(XII) chain
Sschl_19116	3292.26	3287.44	3268.61	146.617	129.943	142.266	3282.77	139.609	4.55952	3.95183e-278	2.37927e-275	Sschl_19116	CM025840.1	18425576	18433975	-	1869	protein_coding	- && sp|Q90372|QNR71_COTJA Protein QNR-71 OS=Coturnix japonica OX=93934 GN=QNR-71 PE=2 SV=2 && PF00801:PKD domain	-	QNR71 Protein QNR-71
Sschl_09573	32699.9	31459.4	33840.7	3747.77	4112.93	3904.57	32666.7	3921.76	3.05774	1.81652e-274	1.05839e-271	Sschl_09573	CM025832.1	4966522	4987176	+	11523	protein_coding	- && sp|Q09666|AHNK_HUMAN Neuroblast differentiation-associated protein AHNAK OS=Homo sapiens OX=9606 GN=AHNAK PE=1 SV=2 && -	-	AHNK Neuroblast differentiation-associated protein AHNAK
Sschl_07405	2280.87	2482.47	2452.47	16867	17062	17145.7	2405.27	17024.9	-2.82334	1.68274e-271	9.49799e-269	Sschl_07405	CM025830.1	14372831	14386202	-	3759	protein_coding	- && sp|Q640N1|AEBP1_MOUSE Adipocyte enhancer-binding protein 1 OS=Mus musculus OX=10090 GN=Aebp1 PE=1 SV=1 && PF00246:Zinc carboxypeptidase|PF13620:Carboxypeptidase regulatory-like domain|PF00754:F5/8 type C domain	-	AEBP1 Adipocyte enhancer-binding protein 1
Sschl_21322	5351.73	5305.33	5536.1	433.826	484.732	444.906	5397.72	454.488	3.56782	7.09664e-271	3.88423e-268	Sschl_21322	CM025842.1	21022554	21090501	+	4635	protein_coding	- && sp|B2RX12|MRP3_MOUSE ATP-binding cassette sub-family C member 3 OS=Mus musculus OX=10090 GN=Abcc3 PE=1 SV=2 && PF00005:ABC transporter|PF00664:ABC transporter transmembrane region	-	MRP3 ATP-binding cassette sub-family C member 3
Sschl_00463	206.995	204.62	214.65	2886.15	3285.08	3128.57	208.755	3099.93	-3.89272	1.8125e-270	9.62867e-268	Sschl_00463	CM025825.1	14858997	14877732	+	2814	protein_coding	- && sp|Q8JGW0|TSP4B_DANRE Thrombospondin-4-B OS=Danio rerio OX=7955 GN=thbs4b PE=2 SV=1 && PF02412:Thrombospondin type 3 repeat|PF05735:Thrombospondin C-terminal region|PF11598:Cartilage oligomeric matrix protein|PF07645:Calcium-binding EGF domain	-	TSP4B Thrombospondin-4-B
Sschl_09653	1705.74	1583.56	1664.26	11486.3	11594.2	11192.5	1651.19	11424.3	-2.79047	2.08452e-267	1.07573e-264	Sschl_09653	CM025832.1	7088356	7093947	+	1314	protein_coding	- && sp|O95967|FBLN4_HUMAN EGF-containing fibulin-like extracellular matrix protein 2 OS=Homo sapiens OX=9606 GN=EFEMP2 PE=1 SV=3 && PF12662:Complement Clr-like EGF-like|PF07645:Calcium-binding EGF domain	-	FBLN4 EGF-containing fibulin-like extracellular matrix protein 2
Sschl_22015	15.7211	23.808	25.5951	14260	9736.99	8951.15	21.7081	10982.7	-8.97748	2.25622e-263	1.132e-260	Sschl_22015	CM025843.1	19783699	19788959	+	591	protein_coding	- && - && -	-	NA
Sschl_03172	33.4074	35.3903	46.5365	8917.54	6319.04	6217.05	38.4447	7151.21	-7.5345	4.36501e-263	2.13083e-260	Sschl_03172	CM025827.1	4606633	4607864	-	336	protein_coding	- && - && -	-	CXCL9 C-X-C motif chemokine 9
Sschl_16852	820.773	844.863	806.826	25172	20379.2	18993.9	824.154	21515	-4.70615	1.26234e-260	6.0001e-258	Sschl_16852	CM025838.1	22278087	22279049	-	354	protein_coding	- && sp|Q800Y2|MGP_ARGRE Matrix Gla protein OS=Argyrosomus regius OX=172269 GN=mgp PE=1 SV=1 && -	-	MGP Matrix Gla protein
Sschl_20396	507.661	619.009	576.471	10809.5	10645.1	9440.03	567.713	10298.2	-4.18074	3.968e-258	1.83769e-255	Sschl_20396	CM025841.1	27862574	28003003	+	10869	protein_coding	- && sp|Q99715|COCA1_HUMAN Collagen alpha-1(XII) chain OS=Homo sapiens OX=9606 GN=COL12A1 PE=1 SV=2 && PF01391:Collagen triple helix repeat (20 copies)|PF00092:von Willebrand factor type A domain|PF00041:Fibronectin type III domain	-	COCA1 Collagen alpha-1(XII) chain
Sschl_25395	798.501	797.89	739.93	6135.83	6329.26	6502.87	778.774	6322.65	-3.02191	8.39198e-257	3.7894e-254	Sschl_25395	CM025847.1	16407340	16412195	-	441	protein_coding	- && sp|Q6P8F3|MK_XENTR Midkine OS=Xenopus tropicalis OX=8364 GN=mdk PE=2 SV=1 && PF05196:PTN/MK heparin-binding protein family, N-terminal domain|PF01091:PTN/MK heparin-binding protein family, C-terminal domain	-	MKB Midkine-B
Sschl_24268	16.3762	5.79114	9.3073	5041.22	4380.11	4239.54	10.4915	4553.62	-8.76922	1.89953e-256	8.36812e-254	Sschl_24268	CM025846.1	8875451	8876665	-	831	protein_coding	- && sp|O42364|APOEB_DANRE Apolipoprotein Eb OS=Danio rerio OX=7955 GN=apoeb PE=2 SV=1 && PF01442:Apolipoprotein A1/A4/E domain	-	APOEB Apolipoprotein Eb
Sschl_06845	16532.1	17502.1	16836.9	504.122	689.138	671.239	16957	621.5	4.76421	2.08676e-256	8.97406e-254	Sschl_06845	CM025829.1	37464604	37471940	+	2079	protein_coding	- && sp|Q1LVN8|SELO1_DANRE Protein adenylyltransferase SelO-1, mitochondrial OS=Danio rerio OX=7955 GN=selenoo1 PE=3 SV=2 && PF02696:Uncharacterized ACR, YdiU/UPF0061 family	-	SELO1 Protein adenylyltransferase SelO-1, mitochondrial
Sschl_03848	10320.3	10423.4	10367.7	191862	157382	152727	10370.5	167323	-4.01206	2.29209e-244	9.62785e-242	Sschl_03848	CM025827.1	23946120	23948360	-	1128	protein_coding	- && sp|P53485|ACTB2_TAKRU Actin, cytoplasmic 2 OS=Takifugu rubripes OX=31033 GN=actbb PE=3 SV=1 && PF00022:Actin	-	ACTB2 Actin, cytoplasmic 2
Sschl_14864	849.595	865.454	849.872	11231.3	9912.2	9390.88	854.974	10178.1	-3.57306	2.97011e-242	1.21923e-239	Sschl_14864	CM025836.1	28821859	28830292	-	1146	protein_coding	- && sp|P52944|PDLI1_RAT PDZ and LIM domain protein 1 OS=Rattus norvegicus OX=10116 GN=Pdlim1 PE=1 SV=4 && PF00412:LIM domain|PF15936:Domain of unknown function (DUF4749)|PF00595:PDZ domain	-	PDLI1 PDZ and LIM domain protein 1
Sschl_24343	85.156	83.0063	71.5498	34619.7	20808.5	18525.7	79.9041	24651.3	-8.26995	3.42848e-240	1.37611e-237	Sschl_24343	CM025846.1	10380905	10382585	+	633	protein_coding	- && sp|A6QP79|COL12_BOVIN Collectin-12 OS=Bos taurus OX=9913 GN=COLEC12 PE=2 SV=1 && PF00059:Lectin C-type domain	-	CLC4E C-type lectin domain family 4 member E
Sschl_14835	17.0312	18.0169	20.3597	2926.32	2444.1	2243.93	18.4693	2538.12	-7.09749	3.84073e-239	1.50807e-236	Sschl_14835	CM025836.1	28435193	28459731	+	1317	protein_coding	- && sp|Q8CD91|SMOC2_MOUSE SPARC-related modular calcium-binding protein 2 OS=Mus musculus OX=10090 GN=Smoc2 PE=1 SV=1 && PF10591:Secreted protein acidic and rich in cysteine Ca binding region|PF16597:Thyroglobulin_1 repeat associated disordered domain|PF07648:Kazal-type serine protease inhibitor domain|PF00086:Thyroglobulin type-1 repeat	-	SMOC2 SPARC-related modular calcium-binding protein 2
Sschl_00334	73.3652	49.5464	44.7914	3352.11	3247.12	3307.05	55.901	3302.09	-5.88916	2.56439e-237	9.85489e-235	Sschl_00334	CM025825.1	8229952	8235859	+	1281	protein_coding	- && sp|Q05063|LYOX_CHICK Protein-lysine 6-oxidase OS=Gallus gallus OX=9031 GN=LOX PE=1 SV=1 && PF01186:Lysyl oxidase	-	LYOX Protein-lysine 6-oxidase
Sschl_08378	43719.7	45575	43145.1	499014	427940	429616	44146.6	452190	-3.35655	3.84645e-236	1.44739e-233	Sschl_08378	CM025831.1	9882569	9887485	+	1677	protein_coding	- && sp|Q6NWF6|K2C8_DANRE Keratin, type II cytoskeletal 8 OS=Danio rerio OX=7955 GN=krt8 PE=1 SV=1 && PF00038:Intermediate filament protein|PF16208:Keratin type II head	-	K2C8 Keratin, type II cytoskeletal 8
Sschl_11179	1249.83	1336.47	1291.39	7760.67	7662.28	7757.4	1292.56	7726.78	-2.57958	8.48434e-236	3.12743e-233	Sschl_11179	CM025833.1	23891532	23933401	+	4389	protein_coding	- && sp|P06238|A2MG_RAT Alpha-2-macroglobulin OS=Rattus norvegicus OX=10116 GN=A2m PE=2 SV=2 && PF17791:Macroglobulin domain MG3|PF07703:Alpha-2-macroglobulin bait region domain|PF07677:A-macroglobulin receptor binding domain|PF07678:A-macroglobulin TED domain|PF17789:Macroglobulin domain MG4|PF01835:MG2 domain|PF00207:Alpha-2-macroglobulin family	-	A2MG Alpha-2-macroglobulin
Sschl_08377	12595.2	12874.3	13276.3	124546	108951	109340	12915.3	114279	-3.14536	3.61421e-234	1.3056e-231	Sschl_08377	CM025831.1	9827762	9834529	-	1296	protein_coding	- && sp|Q7ZTS4|K1C18_DANRE Keratin, type I cytoskeletal 18 OS=Danio rerio OX=7955 GN=krt18 PE=1 SV=2 && PF00038:Intermediate filament protein	-	K1C18 Keratin, type I cytoskeletal 18
Sschl_15404	59.6092	40.538	53.517	2827.9	2334.6	2498.72	51.2214	2553.74	-5.63865	4.76075e-231	1.68605e-228	Sschl_15404	CM025837.1	16429892	16440133	+	2244	protein_coding	- && sp|P22411|DPP4_PIG Dipeptidyl peptidase 4 OS=Sus scrofa OX=9823 GN=DPP4 PE=1 SV=3 && PF18811:Dipeptidyl peptidase IV (DPP IV) low complexity region|PF00326:Prolyl oligopeptidase family|PF00930:Dipeptidyl peptidase IV (DPP IV) N-terminal region	-	DPP4 Dipeptidyl peptidase 4
Sschl_00126	584.956	579.114	555.529	46624.2	32018.6	30046.7	573.2	36229.9	-5.98197	9.58316e-230	3.32867e-227	Sschl_00126	CM025825.1	3064634	3083162	+	975	protein_coding	- && - && PF00261:Tropomyosin	-	TPM Tropomyosin
Sschl_12407	911.169	901.488	893.5	5290.27	5530.62	5336.29	902.052	5385.73	-2.5781	1.89683e-229	6.46426e-227	Sschl_12407	CM025834.1	27381630	27383682	-	1248	protein_coding	- && sp|P13731|SERPH_CHICK Serpin H1 OS=Gallus gallus OX=9031 GN=SERPINH1 PE=1 SV=2 && PF00079:Serpin (serine protease inhibitor)	-	SERPH Serpin H1
Sschl_19454	10879	10826.2	11860.4	355.496	439.471	305.226	11188.5	366.731	4.93211	2.90203e-229	9.70677e-227	Sschl_19454	CM025840.1	31703766	31719527	-	10107	protein_coding	- && sp|Q9JI55|PLEC_CRIGR Plectin (Fragment) OS=Cricetulus griseus OX=10029 GN=PLEC PE=1 SV=1 && PF00681:Plectin repeat	-	PLEC Plectin
Sschl_05691	3325.67	3571.85	3215.67	218.921	226.306	217.28	3371.06	220.836	3.93191	2.74569e-228	9.01684e-226	Sschl_05691	CM025829.1	3998890	4011200	-	1089	protein_coding	- && sp|Q9V0D5|MDH_PYRAB Malate dehydrogenase OS=Pyrococcus abyssi (strain GE5 / Orsay) OX=272844 GN=mdh PE=3 SV=1 && PF02615:Malate/L-lactate dehydrogenase	-	MDH Malate dehydrogenase
Sschl_07194	4415.67	4394.83	4776.97	423.784	448.232	434.559	4529.16	435.525	3.37696	7.65508e-227	2.46904e-224	Sschl_07194	CM025830.1	8286858	8300288	-	1593	protein_coding	- && sp|Q14108|SCRB2_HUMAN Lysosome membrane protein 2 OS=Homo sapiens OX=9606 GN=SCARB2 PE=1 SV=2 && PF01130:CD36 family	-	SCRB2 Lysosome membrane protein 2
Sschl_10637	34.0624	50.1899	42.4645	1695.14	1881.99	1950.34	42.2389	1842.49	-5.44692	4.23976e-224	1.34348e-221	Sschl_10637	CM025833.1	6913433	6933613	-	2667	protein_coding	- && sp|Q14DK5|HIPL1_MOUSE HHIP-like protein 1 OS=Mus musculus OX=10090 GN=Hhipl1 PE=2 SV=1 && PF07995:Glucose / Sorbosone dehydrogenase|PF00530:Scavenger receptor cysteine-rich domain	-	HIPL1 HHIP-like protein 1
Sschl_03267	23.5817	23.808	13.9609	1636.89	1556.4	1572.69	20.4502	1588.66	-6.29129	5.99241e-224	1.86612e-221	Sschl_03267	CM025827.1	7559682	7562306	+	1380	protein_coding	- && sp|Q86UN3|R4RL2_HUMAN Reticulon-4 receptor-like 2 OS=Homo sapiens OX=9606 GN=RTN4RL2 PE=1 SV=1 && PF13855:Leucine rich repeat	-	R4RL2 Reticulon-4 receptor-like 2
Sschl_04224	251.538	212.985	236.173	3506.76	3213.54	3089.77	233.565	3270.02	-3.80666	1.20182e-221	3.67919e-219	Sschl_04224	CM025827.1	33035735	33040769	-	666	protein_coding	- && sp|Q63942|RAB3D_RAT GTP-binding protein Rab-3D OS=Rattus norvegicus OX=10116 GN=Rab3d PE=1 SV=2 && PF00071:Ras family	-	RAB3D GTP-binding protein Rab-3D
Sschl_21548	100.222	86.8671	112.851	2211.31	2044.05	2033.12	99.98	2096.16	-4.38689	2.3493e-221	7.07216e-219	Sschl_21548	CM025843.1	2263759	2278220	-	897	protein_coding	- && sp|P13726|TF_HUMAN Tissue factor OS=Homo sapiens OX=9606 GN=F3 PE=1 SV=1 && PF09294:Interferon-alpha/beta receptor, fibronectin type III|PF01108:Tissue factor	-	TF Tissue factor
Sschl_20736	23081.9	25268	22829.6	187328	178168	170096	23726.5	178531	-2.9116	2.82768e-219	8.37271e-217	Sschl_20736	CM025842.1	7108332	7125874	-	4275	protein_coding	- && sp|P02452|CO1A1_HUMAN Collagen alpha-1(I) chain OS=Homo sapiens OX=9606 GN=COL1A1 PE=1 SV=5 && PF01410:Fibrillar collagen C-terminal domain|PF01391:Collagen triple helix repeat (20 copies)|PF00093:von Willebrand factor type C domain	-	CO1A1 Collagen alpha-1(I) chain
novel.728	26.2018	28.3122	43.6279	3454.54	2731.73	2957.85	32.714	3048.04	-6.53293	2.36373e-215	6.88608e-213	-	CM025843.1	25512084	25536010	+	5507	-	- && sp|P27092|INHBA_CHICK Inhibin beta A chain OS=Gallus gallus OX=9031 GN=INHBA PE=1 SV=2 && PF00019:Transforming growth factor beta like domain	-	NA
Sschl_24437	357	365.485	337.971	6872.93	5791.97	5420.35	353.486	6028.42	-4.09171	2.40015e-214	6.8812e-212	Sschl_24437	CM025846.1	11611558	11622500	-	1065	protein_coding	- && sp|Q22328|LEV9_CAEEL Protein lev-9 OS=Caenorhabditis elegans OX=6239 GN=lev-9 PE=1 SV=3 && PF09014:Beta-2-glycoprotein-1 fifth domain|PF00084:Sushi repeat (SCR repeat)	-	LEV9 Protein lev-9
Sschl_25341	11.7908	12.2257	18.0329	1934.14	1787.09	1628.3	14.0165	1783.18	-6.9783	2.66354e-213	7.51702e-211	Sschl_25341	CM025847.1	13022867	13032020	-	7440	protein_coding	- && sp|Q9NR99|MXRA5_HUMAN Matrix-remodeling-associated protein 5 OS=Homo sapiens OX=9606 GN=MXRA5 PE=1 SV=3 && PF13855:Leucine rich repeat|PF13927:Immunoglobulin domain|PF07679:Immunoglobulin I-set domain	-	MXRA5 Matrix-remodeling-associated protein 5
Sschl_20999	506.351	533.428	517.718	4125.36	3752.3	3947.25	519.166	3941.64	-2.924	1.23123e-212	3.42131e-210	Sschl_20999	CM025842.1	14400454	14410980	+	1437	protein_coding	- && sp|Q99PD6|TGFI1_RAT Transforming growth factor beta-1-induced transcript 1 protein OS=Rattus norvegicus OX=10116 GN=Tgfb1i1 PE=1 SV=2 && PF00412:LIM domain|PF03535:Paxillin family	-	TGFI1 Transforming growth factor beta-1-induced transcript 1 protein
Sschl_04801	2847.49	2850.53	3116.78	170.719	163.524	143.56	2938.26	159.268	4.2146	3.64249e-211	9.96827e-209	Sschl_04801	CM025828.1	13629059	13688320	+	4680	protein_coding	- && sp|A0JND4|SBNO2_BOVIN Protein strawberry notch homolog 2 OS=Bos taurus OX=9913 GN=SBNO2 PE=2 SV=1 && PF13872:P-loop containing NTP hydrolase pore-1|PF13871:C-terminal domain on Strawberry notch homologue	-	SBNO2 Protein strawberry notch homolog 2
Sschl_10071	6784.97	6852.85	6642.5	83437.2	72235.4	67220.9	6760.11	74297.8	-3.45815	2.43026e-205	6.55154e-203	Sschl_10071	CM025832.1	24826033	24834117	+	912	protein_coding	- && sp|P13213|SPRC_BOVIN SPARC OS=Bos taurus OX=9913 GN=SPARC PE=1 SV=2 && PF00050:Kazal-type serine protease inhibitor domain|PF09289:Follistatin/Osteonectin-like EGF domain|PF10591:Secreted protein acidic and rich in cysteine Ca binding region	-	SPRC SPARC
Sschl_04208	2416.47	2671.65	2529.84	130.55	150.384	134.507	2539.32	138.48	4.19268	1.60981e-202	4.27594e-200	Sschl_04208	CM025827.1	32708051	32718720	-	1908	protein_coding	- && sp|A0A2R8Q1W5|KEP1B_DANRE Kelch-like ECH-associated protein 1B OS=Danio rerio OX=7955 GN=keap1b PE=1 SV=1 && PF00651:BTB/POZ domain|PF01344:Kelch motif|PF07707:BTB And C-terminal Kelch	ZBTB	KEP1B Kelch-like ECH-associated protein 1B
Sschl_07750	32.0973	33.4599	20.3597	1403.91	1460.04	1540.36	28.639	1468.1	-5.68973	4.10462e-199	1.07446e-196	Sschl_07750	CM025830.1	26766601	26803995	+	1704	protein_coding	- && sp|Q8BZF8|PGM5_MOUSE Phosphoglucomutase-like protein 5 OS=Mus musculus OX=10090 GN=Pgm5 PE=1 SV=2 && PF02880:Phosphoglucomutase/phosphomannomutase, alpha/beta/alpha domain III|PF02878:Phosphoglucomutase/phosphomannomutase, alpha/beta/alpha domain I|PF02879:Phosphoglucomutase/phosphomannomutase, alpha/beta/alpha domain II	-	PGM5 Phosphoglucomutase-like protein 5
Sschl_03612	66.1597	48.903	77.9486	11096.7	8031.67	6859.83	64.3371	8662.74	-7.07059	1.89163e-197	4.88094e-195	Sschl_03612	CM025827.1	16247555	16252368	-	1134	protein_coding	- && sp|P53480|ACTC_TAKRU Actin, alpha cardiac muscle OS=Takifugu rubripes OX=31033 PE=2 SV=1 && PF00022:Actin	-	ACTC Actin, alpha cardiac muscle
Sschl_19819	1.96514	4.50422	4.07194	19847.5	13568.1	13150.6	3.51377	15522.1	-12.099	3.67389e-195	9.34616e-193	Sschl_19819	CM025841.1	11908201	11913983	-	996	protein_coding	- && sp|Q5QT17|LEG1H_ONCMY Protein LEG1 homolog OS=Oncorhynchus mykiss OX=8022 GN=leg1 PE=2 SV=1 && PF05612:Leg1	-	LEG1H Protein LEG1 homolog
Sschl_07180	168.347	164.082	196.035	3293.86	3803.4	4242.13	176.155	3779.8	-4.42302	5.99175e-194	1.5031e-191	Sschl_07180	CM025830.1	8109703	8129476	-	3360	protein_coding	- && sp|P15505|GCSP_CHICK Glycine dehydrogenase (decarboxylating), mitochondrial OS=Gallus gallus OX=9031 GN=GLDC PE=1 SV=2 && PF01212:Beta-eliminating lyase|PF02347:Glycine cleavage system P-protein	-	GCSP Glycine dehydrogenase (decarboxylating), mitochondrial
novel.568	152.626	143.492	159.969	2480.44	2114.13	2102.96	152.029	2232.51	-3.87413	5.55643e-191	1.3748e-188	-	CM025837.1	11882832	11925201	+	7496	-	- && sp|P02462|CO4A1_HUMAN Collagen alpha-1(IV) chain OS=Homo sapiens OX=9606 GN=COL4A1 PE=1 SV=4 && PF01413:C-terminal tandem repeated domain in type 4 procollagen	-	NA
Sschl_03420	231.231	250.306	231.519	9489.94	7087.02	6380.01	237.685	7652.32	-5.00841	2.43398e-180	5.94088e-178	Sschl_03420	CM025827.1	12135776	12137165	+	1122	protein_coding	- && sp|P79703|JUNB_CYPCA Transcription factor jun-B OS=Cyprinus carpio OX=7962 GN=junb PE=2 SV=1 && PF03957:Jun-like transcription factor|PF00170:bZIP transcription factor	TF_bZIP	JUNB Transcription factor JunB
Sschl_13842	92.3615	84.9367	99.4717	3127.16	2416.36	2348.69	92.2567	2630.74	-4.83134	1.71882e-179	4.13938e-177	Sschl_13842	CM025835.1	30715926	30717129	-	300	protein_coding	- && sp|Q6PGN1|ERFE_MOUSE Erythroferrone OS=Mus musculus OX=10090 GN=Erfe PE=1 SV=1 && -	-	ERFE Erythroferrone
Sschl_16046	250.883	240.011	209.996	5338.47	4374.27	4086.93	233.63	4599.89	-4.29941	1.85202e-178	4.40148e-176	Sschl_16046	CM025838.1	3040769	3046249	+	408	protein_coding	- && sp|P08520|LEG_ELEEL Beta-galactoside-binding lectin OS=Electrophorus electricus OX=8005 PE=1 SV=1 && PF00337:Galactoside-binding lectin	-	LEG Beta-galactoside-binding lectin
Sschl_08023	58.2991	70.1371	65.1511	1122.73	1048.31	1063.12	64.5291	1078.05	-4.06063	4.68061e-178	1.09794e-175	Sschl_08023	CM025830.1	33409472	33424809	-	405	protein_coding	- && sp|O75368|SH3L1_HUMAN SH3 domain-binding glutamic acid-rich-like protein OS=Homo sapiens OX=9606 GN=SH3BGRL PE=1 SV=1 && PF04908:SH3-binding, glutamic acid-rich protein	-	SH3L1 Adapter SH3BGRL
Sschl_20133	13.1009	13.5127	8.14388	1658.98	1439.6	1339.89	11.5858	1479.49	-7.0072	2.05707e-177	4.76343e-175	Sschl_20133	CM025841.1	20612152	20615555	+	825	protein_coding	- && sp|Q9Y240|CLC11_HUMAN C-type lectin domain family 11 member A OS=Homo sapiens OX=9606 GN=CLEC11A PE=1 SV=1 && PF00059:Lectin C-type domain	-	CLC11 C-type lectin domain family 11 member A
Sschl_09645	4219.81	4336.92	4321.49	16360.9	16626.9	16669.8	4292.74	16552.5	-1.94712	4.26084e-175	9.74169e-173	Sschl_09645	CM025832.1	7012026	7016248	-	669	protein_coding	- && sp|P45591|COF2_MOUSE Cofilin-2 OS=Mus musculus OX=10090 GN=Cfl2 PE=1 SV=1 && PF00241:Cofilin/tropomyosin-type actin-binding protein	-	COF2 Cofilin-2
Sschl_04640	187.998	185.316	173.348	1978.33	2198.82	2386.2	182.221	2187.78	-3.58782	1.61973e-174	3.65695e-172	Sschl_04640	CM025828.1	6258781	6263414	-	1941	protein_coding	- && sp|P35355|PGH2_RAT Prostaglandin G/H synthase 2 OS=Rattus norvegicus OX=10116 GN=Ptgs2 PE=1 SV=1 && PF03098:Animal haem peroxidase	-	PGH2 Prostaglandin G/H synthase 2
Sschl_06708	15.7211	12.2257	13.3792	3484.67	2308.32	2272.38	13.7754	2688.46	-7.60903	1.01889e-170	2.27201e-168	Sschl_06708	CM025829.1	33321132	33336381	+	810	protein_coding	- && sp|Q9QUN9|DKK3_MOUSE Dickkopf-related protein 3 OS=Mus musculus OX=10090 GN=Dkk3 PE=2 SV=1 && PF04706:Dickkopf N-terminal cysteine-rich region	-	DKK3 Dickkopf-related protein 3
Sschl_10061	20.9615	23.1646	20.3597	1108.67	913.984	1059.24	21.4952	1027.3	-5.57915	1.18927e-170	2.61959e-168	Sschl_10061	CM025832.1	23939911	23954133	+	2484	protein_coding	- && sp|Q9Z100|CPXM1_MOUSE Probable carboxypeptidase X1 OS=Mus musculus OX=10090 GN=Cpxm1 PE=2 SV=2 && PF00246:Zinc carboxypeptidase|PF00754:F5/8 type C domain|PF13620:Carboxypeptidase regulatory-like domain	-	CPXM1 Probable carboxypeptidase X1
Sschl_15529	3613.23	3892.93	3689.76	19098.4	20855.2	20848.5	3731.98	20267.4	-2.44131	5.11973e-169	1.11413e-166	Sschl_15529	CM025837.1	21328346	21386498	+	4584	protein_coding	- && sp|P05997|CO5A2_HUMAN Collagen alpha-2(V) chain OS=Homo sapiens OX=9606 GN=COL5A2 PE=1 SV=3 && PF01410:Fibrillar collagen C-terminal domain|PF01391:Collagen triple helix repeat (20 copies)|PF00093:von Willebrand factor type C domain	-	CO5A2 Collagen alpha-2(V) chain
Sschl_19573	94.3266	110.032	89.5827	4374.41	3362.47	2988.89	97.9803	3575.26	-5.18936	1.53691e-168	3.30472e-166	Sschl_19573	CM025841.1	2199965	2242065	-	2844	protein_coding	- && sp|Q99K41|EMIL1_MOUSE EMILIN-1 OS=Mus musculus OX=10090 GN=Emilin1 PE=1 SV=1 && PF00386:C1q domain|PF01391:Collagen triple helix repeat (20 copies)|PF07546:EMI domain	-	EMIL1 EMILIN-1
Sschl_15167	5607.19	5239.7	5520.97	1012.26	979.685	944.132	5455.95	978.693	2.48067	8.49346e-162	1.80481e-159	Sschl_15167	CM025837.1	5628708	5641224	-	2328	protein_coding	- && sp|Q91280|UGT3_PLEPL UDP-glucuronosyltransferase (Fragment) OS=Pleuronectes platessa OX=8262 GN=ugt3 PE=2 SV=1 && PF00201:UDP-glucoronosyl and UDP-glucosyl transferase	-	UGT3 UDP-glucuronosyltransferase (Fragment)
Sschl_08890	3456.02	3347.92	3251.74	32856.3	27536.3	26876.7	3351.89	29089.8	-3.11735	7.33177e-161	1.53984e-158	Sschl_08890	CM025831.1	22814637	22824419	-	630	protein_coding	- && sp|P60661|MYL6_BOVIN Myosin light polypeptide 6 OS=Bos taurus OX=9913 GN=MYL6 PE=2 SV=2 && PF13405:EF-hand domain	-	MYL6 Myosin light polypeptide 6
Sschl_06083	41.923	27.0253	31.4121	1329.6	1160.73	1118.73	33.4535	1203.02	-5.16955	1.38147e-159	2.86805e-157	Sschl_06083	CM025829.1	16240113	16246252	+	1347	protein_coding	- && sp|B2KKL4|FAD1_SIGCA Acyl-CoA Delta-6 desaturase OS=Siganus canaliculatus OX=75042 GN=fad1 PE=1 SV=2 && PF00173:Cytochrome b5-like Heme/Steroid binding domain|PF00487:Fatty acid desaturase	-	FAD1 Acyl-CoA Delta-6 desaturase
Sschl_16457	389.097	404.736	400.214	3350.1	2864.59	3005.7	398.016	3073.47	-2.94788	1.48869e-159	3.05553e-157	Sschl_16457	CM025838.1	12843294	12849150	-	1320	protein_coding	- && sp|Q8K2B0|SC65_MOUSE Endoplasmic reticulum protein SC65 OS=Mus musculus OX=10090 GN=P3h4 PE=1 SV=1 && -	-	SC65 Endoplasmic reticulum protein SC65
Sschl_04459	46.5083	57.9114	44.2097	980.126	932.964	1004.92	49.5431	972.669	-4.29775	2.10471e-159	4.27138e-157	Sschl_04459	CM025827.1	40621374	40621919	+	546	protein_coding	- && sp|B7SXM5|IER2_DANRE Immediate early response gene 2 protein OS=Danio rerio OX=7955 GN=ier2 PE=1 SV=1 && PF05760:Immediate early response protein (IER)	-	IER2 Immediate early response gene 2 protein
Sschl_19050	21192.7	21990.9	21714.5	4223.78	4450.19	4707.73	21632.7	4460.57	2.27715	5.70784e-158	1.1455e-155	Sschl_19050	CM025840.1	16929216	16938575	-	1167	protein_coding	- && sp|Q4R4Q3|NDRG1_MACFA Protein NDRG1 OS=Macaca fascicularis OX=9541 GN=Ndrg1 PE=2 SV=1 && PF03096:Ndr family	-	NDRG1 Protein NDRG1
Sschl_03581	1676.92	1740.56	1782.35	21378	17193.4	16892.2	1733.27	18487.9	-3.41473	1.52121e-157	3.01935e-155	Sschl_03581	CM025827.1	15186494	15190541	+	1335	protein_coding	- && sp|Q3MHM5|TBB4B_BOVIN Tubulin beta-4B chain OS=Bos taurus OX=9913 GN=TUBB4B PE=2 SV=1 && PF00091:Tubulin/FtsZ family, GTPase domain|PF03953:Tubulin C-terminal domain	-	TBB4B Tubulin beta-4B chain
Sschl_02405	3304.05	3320.9	3326.19	13326.1	14054.3	14409	3317.05	13929.8	-2.07043	8.14755e-157	1.59958e-154	Sschl_02405	CM025826.1	13189869	13214870	-	1557	protein_coding	- && sp|O94788|AL1A2_HUMAN Retinal dehydrogenase 2 OS=Homo sapiens OX=9606 GN=ALDH1A2 PE=1 SV=3 && PF00171:Aldehyde dehydrogenase family	-	AL1A2 Retinal dehydrogenase 2
Sschl_25818	7593.95	7601.19	8120.62	813.424	814.701	646.666	7771.92	758.264	3.36075	2.97865e-154	5.78498e-152	Sschl_25818	CM025848.1	14127806	14167432	+	13632	protein_coding	- && sp|P30427|PLEC_RAT Plectin OS=Rattus norvegicus OX=10116 GN=Plec PE=1 SV=2 && PF17902:SH3 domain|PF00681:Plectin repeat|PF00307:Calponin homology (CH) domain|PF18373:Spectrin like domain	-	PLEC Plectin
novel.562	53.7138	65.6329	61.0791	1112.68	992.826	968.706	60.1419	1024.74	-4.08791	9.28569e-154	1.78423e-151	-	CM025837.1	11543639	11560576	+	1939	-	- && sp|Q9R0M3|SRPX_MOUSE Sushi-repeat-containing protein SRPX OS=Mus musculus OX=10090 GN=Srpx PE=2 SV=1 && -	-	NA
Sschl_15245	32.7523	48.903	61.6608	2649.15	2496.66	2141.76	47.772	2429.19	-5.66212	1.78661e-153	3.39681e-151	Sschl_15245	CM025837.1	9934884	9937076	+	2193	protein_coding	- && sp|Q6P6L0|FIL1L_MOUSE Filamin A-interacting protein 1-like OS=Mus musculus OX=10090 GN=Filip1l PE=1 SV=2 && -	-	FIL1L Filamin A-interacting protein 1-like
Sschl_00512	4531.61	5002.26	4679.82	23300.1	25521.5	24454.3	4737.9	24425.3	-2.36615	3.09538e-152	5.82382e-150	Sschl_00512	CM025825.1	18034758	18043791	+	2220	protein_coding	- && sp|O93510|GELS_CHICK Gelsolin OS=Gallus gallus OX=9031 GN=GSN PE=2 SV=1 && PF00626:Gelsolin repeat	-	GELS Gelsolin
Sschl_17643	1809.24	1785.6	1757.33	7115.95	7522.11	7534.95	1784.06	7391.01	-2.05102	2.84176e-150	5.29154e-148	Sschl_17643	CM025839.1	15892193	15902952	+	1221	protein_coding	- && sp|P10600|TGFB3_HUMAN Transforming growth factor beta-3 proprotein OS=Homo sapiens OX=9606 GN=TGFB3 PE=1 SV=1 && PF00019:Transforming growth factor beta like domain|PF00688:TGF-beta propeptide	-	TGFB3 Transforming growth factor beta-3 proprotein
Sschl_10604	2831.76	2983.72	3215.67	329.386	271.567	298.76	3010.39	299.904	3.33319	1.00688e-149	1.85574e-147	Sschl_10604	CM025833.1	5613913	5633982	-	3990	protein_coding	- && sp|Q0IHW8|CLU_XENTR Clustered mitochondria protein homolog OS=Xenopus tropicalis OX=8364 GN=cluh PE=2 SV=1 && PF15044:Mitochondrial function, CLU-N-term|PF13424:Tetratricopeptide repeat|PF12807:Translation initiation factor eIF3 subunit 135|PF13236:Clustered mitochondria	-	CLU Clustered mitochondria protein homolog
Sschl_19005	810.292	841.646	908.625	4906.65	5330.6	5407.42	853.521	5214.89	-2.6113	1.09087e-149	1.99023e-147	Sschl_19005	CM025840.1	15700547	15712127	-	1707	protein_coding	- && sp|Q2KJC8|FKBP9_BOVIN Peptidyl-prolyl cis-trans isomerase FKBP9 OS=Bos taurus OX=9913 GN=FKBP9 PE=2 SV=1 && PF00254:FKBP-type peptidyl-prolyl cis-trans isomerase	-	FKBP9 Peptidyl-prolyl cis-trans isomerase FKBP9
Sschl_07884	1367.08	1313.95	1392.02	50.2113	49.6413	55.6133	1357.68	51.822	4.70449	1.95985e-149	3.53988e-147	Sschl_07884	CM025830.1	31147407	31170674	+	1782	protein_coding	- && sp|Q9VR07|INE_DROME Sodium- and chloride-dependent GABA transporter ine OS=Drosophila melanogaster OX=7227 GN=ine PE=1 SV=1 && PF00209:Sodium:neurotransmitter symporter family	-	INE Sodium- and chloride-dependent GABA transporter ine
Sschl_17064	2223.23	2322.25	2398.96	120.507	172.284	166.84	2314.81	153.21	3.89947	1.72666e-148	3.08781e-146	Sschl_17064	CM025838.1	27539179	27554514	+	2250	protein_coding	- && sp|Q5ZL67|NF2L1_CHICK Endoplasmic reticulum membrane sensor NFE2L1 OS=Gallus gallus OX=9031 GN=NFE2L1 PE=2 SV=1 && PF03131:bZIP Maf transcription factor	TF_bZIP	NF2L1 Endoplasmic reticulum membrane sensor NFE2L1
Sschl_19117	1681.5	1755.36	1653.79	24.1014	33.5809	21.9866	1696.88	26.5563	5.99571	2.18714e-148	3.87295e-146	Sschl_19117	CM025840.1	18441596	18447502	+	1950	protein_coding	- && sp|Q8N3T1|GLT15_HUMAN Polypeptide N-acetylgalactosaminyltransferase 15 OS=Homo sapiens OX=9606 GN=GALNT15 PE=1 SV=2 && PF02709:N-terminal domain of galactosyltransferase|PF00535:Glycosyl transferase family 2|PF00652:Ricin-type beta-trefoil lectin domain	-	GLT15 Polypeptide N-acetylgalactosaminyltransferase 15
Sschl_05895	1401.8	1474.81	1529.31	9692.8	8741.25	8460.98	1468.64	8965.01	-2.60929	5.53807e-148	9.71151e-146	Sschl_05895	CM025829.1	11186017	11212450	+	3273	protein_coding	- && sp|Q5E9P5|PAMR1_BOVIN Inactive serine protease PAMR1 OS=Bos taurus OX=9913 GN=PAMR1 PE=2 SV=1 && PF00008:EGF-like domain|PF00089:Trypsin|PF00431:CUB domain|PF00084:Sushi repeat (SCR repeat)	-	PAMR1 Inactive serine protease PAMR1
Sschl_24334	56.334	48.2595	43.0462	2114.9	1553.48	1558.46	49.2132	1742.28	-5.14685	1.15551e-147	2.00681e-145	Sschl_24334	CM025846.1	10232417	10236551	-	855	protein_coding	- && sp|Q3MHM5|TBB4B_BOVIN Tubulin beta-4B chain OS=Bos taurus OX=9913 GN=TUBB4B PE=2 SV=1 && PF00091:Tubulin/FtsZ family, GTPase domain	-	TBB4B Tubulin beta-4B chain
Sschl_16549	54.3688	37.3207	49.445	1006.24	932.964	981.639	47.0448	973.613	-4.37011	1.45748e-147	2.50714e-145	Sschl_16549	CM025838.1	15541237	15555878	+	2772	protein_coding	- && sp|Q9ULH7|MRTFB_HUMAN Myocardin-related transcription factor B OS=Homo sapiens OX=9606 GN=MRTFB PE=1 SV=3 && PF02037:SAP domain|PF02755:RPEL repeat	-	MRTFB Myocardin-related transcription factor B
Sschl_25014	4375.71	4320.83	4222.02	309.302	427.791	389.293	4306.19	375.462	3.51152	3.25237e-147	5.54191e-145	Sschl_25014	CM025847.1	3744790	3759432	+	2160	protein_coding	- && sp|P43304|GPDM_HUMAN Glycerol-3-phosphate dehydrogenase, mitochondrial OS=Homo sapiens OX=9606 GN=GPD2 PE=1 SV=3 && PF13499:EF-hand domain pair|PF16901:C-terminal domain of alpha-glycerophosphate oxidase|PF01266:FAD dependent oxidoreductase	-	GPDM Glycerol-3-phosphate dehydrogenase, mitochondrial
Sschl_05099	128.389	147.996	134.374	1697.14	1445.44	1478.28	136.92	1540.29	-3.49021	8.99471e-147	1.51834e-144	Sschl_05099	CM025828.1	22397071	22413343	+	1230	protein_coding	- && sp|Q5RH51|XYLK_DANRE Glycosaminoglycan xylosylkinase OS=Danio rerio OX=7955 GN=fam20b PE=2 SV=1 && PF06702:Golgi casein kinase, C-terminal, Fam20	-	XYLK Glycosaminoglycan xylosylkinase
Sschl_13124	115.288	94.5886	82.0205	1626.85	1511.14	1716.25	97.2991	1618.08	-4.05871	2.06214e-145	3.44874e-143	Sschl_13124	CM025835.1	14058071	14059597	+	786	protein_coding	- && sp|P97469|SNAI2_MOUSE Zinc finger protein SNAI2 OS=Mus musculus OX=10090 GN=Snai2 PE=1 SV=1 && PF00096:Zinc finger, C2H2 type	zf-C2H2	SNAI2 Zinc finger protein SNAI2
Sschl_16798	464.428	487.743	511.32	2562.79	2600.33	2628.05	487.83	2597.05	-2.41219	2.16911e-145	3.59435e-143	Sschl_16798	CM025838.1	20926157	20948897	+	4854	protein_coding	- && - && PF15363:Domain of unknown function (DUF4596)	-	NA
Sschl_13618	1006.81	1026.32	1052.89	4808.24	4523.2	4525.37	1028.67	4618.93	-2.1661	6.78923e-145	1.11479e-142	Sschl_13618	CM025835.1	27016805	27031343	-	2163	protein_coding	- && sp|O93510|GELS_CHICK Gelsolin OS=Gallus gallus OX=9031 GN=GSN PE=2 SV=1 && PF00626:Gelsolin repeat	-	GELS Gelsolin
Sschl_16841	27.5119	12.2257	15.1244	3659.4	2661.65	2396.54	18.2873	2905.87	-7.31708	1.52118e-144	2.47527e-142	Sschl_16841	CM025838.1	21991372	21996066	+	1590	protein_coding	- && sp|P52293|IMA1_MOUSE Importin subunit alpha-1 OS=Mus musculus OX=10090 GN=Kpna2 PE=1 SV=2 && PF16186:Atypical Arm repeat|PF01749:Importin beta binding domain|PF00514:Armadillo/beta-catenin-like repeat	-	IMA1 Importin subunit alpha-1
Sschl_06900	1044.8	833.281	877.794	21116.9	15788.8	15545.8	918.625	17483.9	-4.25033	1.5369e-142	2.47852e-140	Sschl_06900	CM025830.1	542968	546207	+	1140	protein_coding	- && sp|Q6NVA9|ACTB_XENTR Actin, cytoplasmic 1 OS=Xenopus tropicalis OX=8364 GN=actb PE=2 SV=1 && PF00022:Actin	-	ACTB Actin, cytoplasmic 1
Sschl_13814	14.411	3.86076	14.5426	1191.01	1140.29	1130.37	10.9381	1153.89	-6.71086	5.82483e-142	9.31045e-140	Sschl_13814	CM025835.1	30256180	30268780	-	3033	protein_coding	- && sp|P15988|CO6A2_CHICK Collagen alpha-2(VI) chain OS=Gallus gallus OX=9031 GN=COL6A2 PE=2 SV=1 && PF00092:von Willebrand factor type A domain|PF01391:Collagen triple helix repeat (20 copies)	-	CO6A2 Collagen alpha-2(VI) chain
Sschl_24034	1019.91	1006.37	951.671	4358.34	4305.65	4248.59	992.65	4304.2	-2.11645	2.44201e-141	3.86909e-139	Sschl_24034	CM025846.1	1298363	1302350	-	645	protein_coding	- && - && PF04103:CD20-like family	-	NA
Sschl_04280	25.5468	14.7996	21.5231	731.077	748.999	746.252	20.6232	742.11	-5.16958	5.19108e-141	8.15316e-139	Sschl_04280	CM025827.1	34812940	34829053	+	4461	protein_coding	- && - && PF15363:Domain of unknown function (DUF4596)	-	NA
Sschl_12600	1441.1	1472.88	1538.61	66.279	90.5223	94.4132	1484.2	83.7382	4.1229	5.38248e-141	8.38089e-139	Sschl_12600	CM025834.1	32976489	32980794	-	2235	protein_coding	- && sp|P97302|BACH1_MOUSE Transcription regulator protein BACH1 OS=Mus musculus OX=10090 GN=Bach1 PE=1 SV=1 && PF00651:BTB/POZ domain|PF03131:bZIP Maf transcription factor	ZBTB	BACH1 Transcription regulator protein BACH1
Sschl_00828	31.4422	25.0949	22.6865	684.883	675.997	703.572	26.4079	688.151	-4.70963	4.28268e-140	6.61143e-138	Sschl_00828	CM025825.1	41474708	41476927	+	1617	protein_coding	- && sp|Q8C2S7|AMGO3_MOUSE Amphoterin-induced protein 3 OS=Mus musculus OX=10090 GN=Amigo3 PE=1 SV=1 && PF13855:Leucine rich repeat	-	AMGO3 Amphoterin-induced protein 3
Sschl_12002	8789.41	9211.13	9386.41	1460.15	1674.66	1663.22	9128.98	1599.34	2.51089	1.22648e-139	1.87735e-137	Sschl_12002	CM025834.1	15871079	15882717	-	3147	protein_coding	- && sp|Q7ZUW2|HYOU1_DANRE Hypoxia up-regulated protein 1 OS=Danio rerio OX=7955 GN=hyou1 PE=2 SV=1 && PF00012:Hsp70 protein	-	HYOU1 Hypoxia up-regulated protein 1
Sschl_15665	2069.95	2017.89	2184.31	8.03382	35.0409	19.4	2090.71	20.8249	6.58156	2.79834e-139	4.24737e-137	Sschl_15665	CM025837.1	28536769	28542563	-	1707	protein_coding	- && sp|Q9I9R3|S40A1_DANRE Solute carrier family 40 member 1 OS=Danio rerio OX=7955 GN=slc40a1 PE=2 SV=2 && PF06963:Ferroportin1 (FPN1)	-	S40A1 Solute carrier family 40 member 1
Sschl_16907	3047.93	3401.33	3279.08	496.088	449.692	446.199	3242.78	463.993	2.80925	5.71063e-139	8.59545e-137	Sschl_16907	CM025838.1	23346122	23360436	-	2406	protein_coding	- && sp|P20004|ACON_BOVIN Aconitate hydratase, mitochondrial OS=Bos taurus OX=9913 GN=ACO2 PE=1 SV=4 && PF00330:Aconitase family (aconitate hydratase)|PF00694:Aconitase C-terminal domain	-	ACON Aconitate hydratase, mitochondrial
novel.301	575.786	465.865	564.255	7923.35	6167.2	6775.77	535.302	6955.44	-3.69922	3.08885e-138	4.6108e-136	-	CM025830.1	25538836	25540644	-	1809	-	- && - && -	-	NA
Sschl_25774	16.3762	23.1646	12.2158	1972.3	1417.7	1396.8	17.2522	1595.6	-6.53724	8.22309e-138	1.21742e-135	Sschl_25774	CM025848.1	12545641	12550637	-	729	protein_coding	- && sp|Q96CG8|CTHR1_HUMAN Collagen triple helix repeat-containing protein 1 OS=Homo sapiens OX=9606 GN=CTHRC1 PE=1 SV=1 && -	-	CTHR1 Collagen triple helix repeat-containing protein 1
Sschl_20551	60.2642	94.5886	77.9486	1893.97	1613.34	1668.4	77.6005	1725.24	-4.47311	4.85865e-136	7.13471e-134	Sschl_20551	CM025842.1	1819210	1844899	+	1491	protein_coding	- && sp|A9JRB3|HTR1B_DANRE Serine protease HTRA1B OS=Danio rerio OX=7955 GN=htra1b PE=2 SV=1 && PF13365:Trypsin-like peptidase domain|PF07648:Kazal-type serine protease inhibitor domain|PF17820:PDZ domain|PF00219:Insulin-like growth factor binding protein	-	HTR1B Serine protease HTRA1B
Sschl_24415	1232.14	1383.44	1287.9	11229.3	9656.69	9244.74	1301.16	10043.6	-2.94803	6.62545e-136	9.65071e-134	Sschl_24415	CM025846.1	11244054	11246101	-	393	protein_coding	- && sp|P55002|MFAP2_MOUSE Microfibrillar-associated protein 2 OS=Mus musculus OX=10090 GN=Mfap2 PE=2 SV=1 && PF05507:Microfibril-associated glycoprotein (MAGP)	-	MFAP2 Microfibrillar-associated protein 2
Sschl_01752	3980.06	4988.1	4815.94	43071.3	40342.3	37717.4	4594.7	40377	-3.1354	1.85231e-135	2.67651e-133	Sschl_01752	CM025825.1	69543410	69545719	-	528	protein_coding	- && sp|P24844|MYL9_HUMAN Myosin regulatory light polypeptide 9 OS=Homo sapiens OX=9606 GN=MYL9 PE=1 SV=4 && PF13499:EF-hand domain pair	-	MYL9 Myosin regulatory light polypeptide 9
Sschl_02443	28.822	30.8861	20.9414	1279.39	997.206	985.519	26.8832	1087.37	-5.34178	1.90343e-135	2.72855e-133	Sschl_02443	CM025826.1	14741300	14742625	+	1326	protein_coding	- && sp|Q8BL43|RASFA_MOUSE Ras association domain-containing protein 10 OS=Mus musculus OX=10090 GN=Rassf10 PE=1 SV=2 && -	-	RASFA Ras association domain-containing protein 10
Sschl_06189	1809.89	1945.18	1813.76	16736.4	14248.5	13352.4	1856.28	14779.1	-2.99283	1.42456e-134	2.02602e-132	Sschl_06189	CM025829.1	18588157	18602708	+	1365	protein_coding	- && sp|Q4R502|IDHP_MACFA Isocitrate dehydrogenase [NADP], mitochondrial OS=Macaca fascicularis OX=9541 GN=IDH2 PE=2 SV=1 && PF00180:Isocitrate/isopropylmalate dehydrogenase	-	IDHP Isocitrate dehydrogenase [NADP], mitochondrial
Sschl_13815	10.4807	11.5823	14.5426	895.77	1271.69	1222.2	12.2019	1129.89	-6.52788	8.82883e-134	1.24583e-131	Sschl_13815	CM025835.1	30284524	30291796	-	1383	protein_coding	- && sp|P20785|CO6A1_CHICK Collagen alpha-1(VI) chain OS=Gallus gallus OX=9031 GN=COL6A1 PE=2 SV=1 && PF00092:von Willebrand factor type A domain	-	CO6A1 Collagen alpha-1(VI) chain
Sschl_25170	1553.11	1768.23	1706.14	152.642	156.224	164.253	1675.83	157.707	3.40577	2.10587e-132	2.94854e-130	Sschl_25170	CM025847.1	9648005	9659399	+	2694	protein_coding	- && sp|Q9UNA0|ATS5_HUMAN A disintegrin and metalloproteinase with thrombospondin motifs 5 OS=Homo sapiens OX=9606 GN=ADAMTS5 PE=1 SV=2 && PF01421:Reprolysin (M12B) family zinc metalloprotease|PF01562:Reprolysin family propeptide|PF17771:ADAM cysteine-rich domain|PF00090:Thrombospondin type 1 domain|PF05986:ADAM-TS Spacer 1	-	ATS5 A disintegrin and metalloproteinase with thrombospondin motifs 5
Sschl_08577	5.89542	7.07806	5.81706	2470.4	1584.14	1691.68	6.26351	1915.41	-8.25737	5.56829e-132	7.7365e-130	Sschl_08577	CM025831.1	15242836	15245115	-	1185	protein_coding	- && sp|P36220|TBA_TORMA Tubulin alpha chain OS=Torpedo marmorata OX=7788 PE=2 SV=1 && PF00091:Tubulin/FtsZ family, GTPase domain|PF03953:Tubulin C-terminal domain	-	TBA Tubulin alpha chain
Sschl_02504	27.5119	25.7384	36.0658	1383.82	1095.03	1002.33	29.772	1160.4	-5.27708	4.36539e-131	6.0189e-129	Sschl_02504	CM025826.1	17465047	17476622	+	1581	protein_coding	- && sp|Q90688|MYPC3_CHICK Myosin-binding protein C, cardiac-type OS=Gallus gallus OX=9031 GN=MYBPC3 PE=1 SV=3 && PF07679:Immunoglobulin I-set domain|PF00041:Fibronectin type III domain	-	MYPC3 Myosin-binding protein C, cardiac-type
Sschl_02462	75.3303	79.789	64.5694	1132.77	969.465	975.172	73.2296	1025.8	-3.80845	8.16807e-131	1.11766e-128	Sschl_02462	CM025826.1	15367957	15408559	+	3396	protein_coding	- && sp|P78524|DEN2B_HUMAN DENN domain-containing protein 2B OS=Homo sapiens OX=9606 GN=DENND2B PE=1 SV=3 && PF03456:uDENN domain|PF03455:dDENN domain|PF02141:DENN (AEX-3) domain	-	DEN2B DENN domain-containing protein 2B
Sschl_20764	353.07	411.814	353.096	8086.04	5791.97	5880.78	372.66	6586.26	-4.14317	2.30946e-130	3.13635e-128	Sschl_20764	CM025842.1	7757178	7767966	-	915	protein_coding	- && sp|Q5R5W0|LASP1_PONAB LIM and SH3 domain protein 1 OS=Pongo abelii OX=9601 GN=LASP1 PE=2 SV=1 && PF14604:Variant SH3 domain|PF00412:LIM domain|PF00880:Nebulin repeat	-	LASP1 LIM and SH3 domain protein 1
Sschl_07416	6122.72	5771.84	5868.83	56168.4	45287.4	44479	5921.13	48644.9	-3.03827	2.44e-129	3.2889e-127	Sschl_07416	CM025830.1	14621743	14626173	-	1014	protein_coding	- && sp|P04083|ANXA1_HUMAN Annexin A1 OS=Homo sapiens OX=9606 GN=ANXA1 PE=1 SV=2 && PF00191:Annexin	-	ANXA1 Annexin A1
Sschl_01045	1215.11	1274.69	1240.2	52.2198	29.2008	42.6799	1243.33	41.3668	4.93786	7.95674e-129	1.06455e-126	Sschl_01045	CM025825.1	48096204	48147216	+	2370	protein_coding	- && sp|O88632|SEM3F_MOUSE Semaphorin-3F OS=Mus musculus OX=10090 GN=Sema3f PE=2 SV=2 && PF01403:Sema domain	-	SEM3F Semaphorin-3F
Sschl_23448	271.844	250.306	272.238	1737.31	1975.43	2013.72	264.796	1908.82	-2.85104	1.75729e-127	2.33383e-125	Sschl_23448	CM025845.1	6182249	6194694	-	1083	protein_coding	- && sp|Q9XSD9|PGS2_PIG Decorin OS=Sus scrofa OX=9823 GN=DCN PE=2 SV=1 && PF13855:Leucine rich repeat|PF01462:Leucine rich repeat N-terminal domain	-	PGS2 Decorin
Sschl_18950	75.9854	76.5717	63.9877	2281.6	1785.63	1528.72	72.1816	1865.32	-4.69162	2.89688e-126	3.81923e-124	Sschl_18950	CM025840.1	14646060	14650135	+	954	protein_coding	- && - && -	-	NA
Sschl_04464	3354.49	3402.62	3590.29	136.575	188.345	107.347	3449.13	144.089	4.58327	7.21778e-126	9.44692e-124	Sschl_04464	CM025827.1	40980582	40990016	+	1206	protein_coding	- && sp|Q7T292|MFRN2_DANRE Mitoferrin-2 OS=Danio rerio OX=7955 GN=slc25a28 PE=2 SV=1 && PF00153:Mitochondrial carrier protein	-	MFRN2 Mitoferrin-2
Sschl_06276	2988.98	2935.46	2874.21	19498.1	16524.7	16405.9	2932.88	17476.2	-2.57479	1.53485e-125	1.99442e-123	Sschl_06276	CM025829.1	21405868	21406785	-	918	protein_coding	- && - && -	-	NA
Sschl_22834	68.1248	89.4409	101.217	1622.83	1425	1399.38	86.2609	1482.4	-4.09901	5.34993e-125	6.90217e-123	Sschl_22834	CM025844.1	18228651	18335028	+	10416	protein_coding	- && sp|P0C6B8|SVEP1_RAT Sushi, von Willebrand factor type A, EGF and pentraxin domain-containing protein 1 OS=Rattus norvegicus OX=10116 GN=Svep1 PE=1 SV=1 && PF00092:von Willebrand factor type A domain|PF00084:Sushi repeat (SCR repeat)|PF02494:HYR domain|PF07645:Calcium-binding EGF domain|PF00354:Pentaxin family|PF00008:EGF-like domain|PF07699:Putative ephrin-receptor like	-	SVEP1 Sushi, von Willebrand factor type A, EGF and pentraxin domain-containing protein 1
Sschl_19455	1645.48	1660.13	1963.26	62.2621	45.2612	32.3333	1756.29	46.6188	5.28085	6.90146e-125	8.84073e-123	Sschl_19455	CM025840.1	31723046	31770597	-	2403	protein_coding	- && sp|Q9QXS1|PLEC_MOUSE Plectin OS=Mus musculus OX=10090 GN=Plec PE=1 SV=3 && PF17902:SH3 domain|PF00307:Calponin homology (CH) domain	-	PLEC Plectin
Sschl_25618	70.0899	61.7722	51.7718	1371.77	1242.49	1048.89	61.2113	1221.05	-4.31948	4.66142e-124	5.92919e-122	Sschl_25618	CM025848.1	7635293	7684010	-	7575	protein_coding	- && sp|A6NMZ7|CO6A6_HUMAN Collagen alpha-6(VI) chain OS=Homo sapiens OX=9606 GN=COL6A6 PE=1 SV=2 && PF00092:von Willebrand factor type A domain|PF01391:Collagen triple helix repeat (20 copies)|PF00014:Kunitz/Bovine pancreatic trypsin inhibitor domain	-	CO6A6 Collagen alpha-6(VI) chain
Sschl_00855	1350.71	1225.79	1303.6	82.3466	67.1617	91.8266	1293.37	80.445	4.00378	6.46597e-124	8.16702e-122	Sschl_00855	CM025825.1	42719799	42738234	+	8313	protein_coding	- && sp|E9QAM5|HELZ2_MOUSE Helicase with zinc finger domain 2 OS=Mus musculus OX=10090 GN=Helz2 PE=1 SV=1 && PF00773:RNB domain|PF13086:AAA domain|PF13087:AAA domain	-	HELZ2 Helicase with zinc finger domain 2
Sschl_20919	1240	1284.35	1178.54	5099.46	5323.3	5479.85	1234.29	5300.87	-2.10316	1.27259e-123	1.59622e-121	Sschl_20919	CM025842.1	12017467	12023878	-	1713	protein_coding	- && sp|Q96AY3|FKB10_HUMAN Peptidyl-prolyl cis-trans isomerase FKBP10 OS=Homo sapiens OX=9606 GN=FKBP10 PE=1 SV=1 && PF00254:FKBP-type peptidyl-prolyl cis-trans isomerase	-	FKB10 Peptidyl-prolyl cis-trans isomerase FKBP10
Sschl_17181	29255	32659.5	29088.2	270237	235662	212879	30334.2	239593	-2.98155	1.41633e-123	1.76426e-121	Sschl_17181	CM025838.1	31351483	31374075	-	4344	protein_coding	- && sp|P02457|CO1A1_CHICK Collagen alpha-1(I) chain OS=Gallus gallus OX=9031 GN=COL1A1 PE=1 SV=3 && PF00093:von Willebrand factor type C domain|PF01410:Fibrillar collagen C-terminal domain|PF01391:Collagen triple helix repeat (20 copies)	-	CO1A1 Collagen alpha-1(I) chain
Sschl_12203	17115	16720.3	17049.2	92907.1	79912.2	80855.2	16961.5	84558.2	-2.31763	1.7334e-122	2.14443e-120	Sschl_12203	CM025834.1	21877009	21888570	+	1878	protein_coding	- && sp|Q9UKZ9|PCOC2_HUMAN Procollagen C-endopeptidase enhancer 2 OS=Homo sapiens OX=9606 GN=PCOLCE2 PE=1 SV=1 && PF01759:UNC-6/NTR/C345C module|PF00431:CUB domain	-	PCOC2 Procollagen C-endopeptidase enhancer 2
Sschl_03522	1985.44	2014.03	1776.53	172.727	166.444	129.333	1925.33	156.168	3.63577	1.57603e-121	1.93648e-119	Sschl_03522	CM025827.1	14083230	14088389	+	1440	protein_coding	- && sp|Q9D312|K1C20_MOUSE Keratin, type I cytoskeletal 20 OS=Mus musculus OX=10090 GN=Krt20 PE=1 SV=1 && PF00038:Intermediate filament protein	-	K1C42 Keratin, type I cytoskeletal 42
Sschl_25109	13706.8	14331.8	14202.4	1717.23	2172.54	2096.49	14080.3	1995.42	2.81705	2.549e-121	3.11082e-119	Sschl_25109	CM025847.1	7982213	8008439	-	3951	protein_coding	- && sp|O15439|MRP4_HUMAN ATP-binding cassette sub-family C member 4 OS=Homo sapiens OX=9606 GN=ABCC4 PE=1 SV=3 && PF00005:ABC transporter|PF00664:ABC transporter transmembrane region	-	MRP4 ATP-binding cassette sub-family C member 4
Sschl_19006	800.466	777.3	746.91	3225.58	3182.88	3357.49	774.892	3255.32	-2.07129	3.85425e-121	4.67218e-119	Sschl_19006	CM025840.1	15713707	15718967	+	1233	protein_coding	- && sp|Q9CYD3|CRTAP_MOUSE Cartilage-associated protein OS=Mus musculus OX=10090 GN=Crtap PE=1 SV=3 && -	-	CRTAP Cartilage-associated protein
novel.28	10.4807	16.0865	14.5426	811.415	696.438	636.319	13.7033	714.724	-5.69835	5.21629e-121	6.28111e-119	-	CM025825.1	66606631	66613332	+	3297	-	- && sp|Q9JHI0|MMP19_MOUSE Matrix metalloproteinase-19 OS=Mus musculus OX=10090 GN=Mmp19 PE=2 SV=1 && PF00413:Matrixin	-	NA
Sschl_24967	1315.33	1369.28	1385.62	98.4142	93.4424	65.9599	1356.75	85.9389	4.00264	5.3276e-121	6.37266e-119	Sschl_24967	CM025847.1	2167657	2221181	+	2817	protein_coding	- && sp|Q95LD9|AHR_DELLE Aryl hydrocarbon receptor OS=Delphinapterus leucas OX=9749 GN=AHR PE=2 SV=1 && PF14598:PAS domain|PF00989:PAS fold	-	AHR Aryl hydrocarbon receptor
Sschl_01748	193.239	151.857	159.969	3147.25	2487.9	2346.1	168.355	2660.42	-3.98157	6.01173e-121	7.14367e-119	Sschl_01748	CM025825.1	69291363	69304958	-	2034	protein_coding	- && sp|P08587|TGM2_CAVCU Protein-glutamine gamma-glutamyltransferase 2 OS=Cavia cutleri OX=10144 GN=TGM2 PE=1 SV=4 && PF01841:Transglutaminase-like superfamily|PF00868:Transglutaminase family|PF00927:Transglutaminase family, C-terminal ig like domain	-	TGM2 Protein-glutamine gamma-glutamyltransferase 2
Sschl_14435	2224.54	2229.59	2243.64	439.851	405.89	442.319	2232.59	429.354	2.37932	6.31413e-120	7.45397e-118	Sschl_14435	CM025836.1	14483860	14514603	+	4779	protein_coding	- && sp|Q92887|MRP2_HUMAN ATP-binding cassette sub-family C member 2 OS=Homo sapiens OX=9606 GN=ABCC2 PE=1 SV=3 && PF00005:ABC transporter|PF00664:ABC transporter transmembrane region	-	MRP2 ATP-binding cassette sub-family C member 2
Sschl_21986	3065.62	2783.61	2974.26	42567.2	31528.1	31036.1	2941.16	35043.8	-3.57459	1.05903e-119	1.24209e-117	Sschl_21986	CM025843.1	19030422	19031558	+	519	protein_coding	- && sp|P24032|MLRN_CHICK Myosin regulatory light chain 2, smooth muscle minor isoform OS=Gallus gallus OX=9031 PE=2 SV=2 && PF13405:EF-hand domain	-	MLRN Myosin regulatory light chain 2, smooth muscle minor isoform
Sschl_13953	24.8918	21.2342	19.1963	907.821	715.418	691.933	21.7741	771.724	-5.14833	1.34546e-119	1.56785e-117	Sschl_13953	CM025835.1	33147231	33150961	-	327	protein_coding	- && - && PF03247:Prothymosin/parathymosin family	-	PTMAB Prothymosin alpha-B
Sschl_17751	7.20551	5.79114	4.07194	801.373	781.12	813.506	5.68953	798.666	-7.14797	2.72888e-119	3.15955e-117	Sschl_17751	CM025839.1	17721312	17733219	-	1461	protein_coding	- && sp|Q504Y2|PKDCC_HUMAN Extracellular tyrosine-protein kinase PKDCC OS=Homo sapiens OX=9606 GN=PKDCC PE=1 SV=2 && PF12260:Protein-kinase domain of FAM69	-	PKDCC Extracellular tyrosine-protein kinase PKDCC
Sschl_01455	2269.08	2281.71	2231.42	407.716	413.191	450.079	2260.74	423.662	2.41214	4.09725e-119	4.71367e-117	Sschl_01455	CM025825.1	60700983	60706005	+	543	protein_coding	- && sp|P80513|MANF_BOVIN Mesencephalic astrocyte-derived neurotrophic factor OS=Bos taurus OX=9913 GN=MANF PE=1 SV=2 && PF10208:Degradation arginine-rich protein for mis-folding	-	MANF Mesencephalic astrocyte-derived neurotrophic factor
Sschl_10214	85.811	102.954	90.7461	825.475	877.483	861.359	93.1703	854.772	-3.1988	4.40343e-118	5.03385e-116	Sschl_10214	CM025832.1	27992426	28001458	-	786	protein_coding	- && sp|Q9H788|SH24A_HUMAN SH2 domain-containing protein 4A OS=Homo sapiens OX=9606 GN=SH2D4A PE=1 SV=1 && -	-	SH24A SH2 domain-containing protein 4A
Sschl_16929	114405	115536	114701	723845	619380	596835	114881	646687	-2.49292	5.08525e-118	5.77671e-116	Sschl_16929	CM025838.1	23741495	23744049	-	1128	protein_coding	- && sp|P68142|ACTB1_TAKRU Actin, cytoplasmic 1 OS=Takifugu rubripes OX=31033 GN=actba PE=2 SV=1 && PF00022:Actin	-	ACTB1 Actin, cytoplasmic 1
Sschl_04530	217.475	183.386	220.467	1474.21	1493.62	1440.77	207.109	1469.53	-2.82604	7.88384e-118	8.89986e-116	Sschl_04530	CM025828.1	358254	361573	+	834	protein_coding	- && sp|Q6P0S3|TM45B_DANRE Transmembrane protein 45B OS=Danio rerio OX=7955 GN=tmem45b PE=2 SV=1 && PF04819:Family of unknown function (DUF716)	-	TM45B Transmembrane protein 45B
Sschl_22246	953.747	1007.66	1028.46	60.2536	55.4814	53.0266	996.621	56.2539	4.15754	5.24306e-117	5.882e-115	Sschl_22246	CM025844.1	657140	704530	+	5223	protein_coding	- && sp|Q8TER5|ARH40_HUMAN Rho guanine nucleotide exchange factor 40 OS=Homo sapiens OX=9606 GN=ARHGEF40 PE=1 SV=3 && PF00621:RhoGEF domain	-	ARH40 Rho guanine nucleotide exchange factor 40
Sschl_08958	444.776	440.127	472.927	2606.97	2286.42	2497.42	452.61	2463.61	-2.44333	1.30833e-116	1.45871e-114	Sschl_08958	CM025831.1	24436972	24440885	+	588	protein_coding	- && sp|P67966|CSRP1_CHICK Cysteine and glycine-rich protein 1 OS=Gallus gallus OX=9031 GN=CSRP1 PE=1 SV=2 && PF00412:LIM domain	-	CSRP1 Cysteine and glycine-rich protein 1
Sschl_03606	48.4734	63.7025	51.1901	743.128	696.438	717.799	54.4554	719.122	-3.7232	3.71965e-116	4.12174e-114	Sschl_03606	CM025827.1	16088970	16093922	+	1134	protein_coding	- && sp|Q16690|DUS5_HUMAN Dual specificity protein phosphatase 5 OS=Homo sapiens OX=9606 GN=DUSP5 PE=1 SV=2 && PF00782:Dual specificity phosphatase, catalytic domain	-	DUS5 Dual specificity protein phosphatase 5
Sschl_04889	4137.27	4206.3	4219.7	124.524	230.686	206.933	4187.75	187.381	4.46666	7.58572e-116	8.35447e-114	Sschl_04889	CM025828.1	15734305	15741910	+	1551	protein_coding	- && sp|P11602|LIPL_CHICK Lipoprotein lipase OS=Gallus gallus OX=9031 GN=LPL PE=1 SV=1 && PF01477:PLAT/LH2 domain|PF00151:Lipase	-	LIPL Lipoprotein lipase
Sschl_00698	13902	14652.9	14551.4	4217.75	3984.44	3984.76	14368.8	4062.32	1.82317	9.77393e-116	1.06992e-113	Sschl_00698	CM025825.1	22989976	22991058	+	669	protein_coding	- && sp|Q0VCX2|BIP_BOVIN Endoplasmic reticulum chaperone BiP OS=Bos taurus OX=9913 GN=HSPA5 PE=2 SV=1 && PF00012:Hsp70 protein	-	BIP Endoplasmic reticulum chaperone BiP
Sschl_12571	13.1009	10.9388	12.7975	717.018	595.695	574.239	12.2791	628.984	-5.67422	1.22866e-115	1.33688e-113	Sschl_12571	CM025834.1	31859595	31868392	+	2094	protein_coding	- && sp|Q9Y210|TRPC6_HUMAN Short transient receptor potential channel 6 OS=Homo sapiens OX=9606 GN=TRPC6 PE=1 SV=1 && PF00520:Ion transport protein|PF08344:Transient receptor ion channel II	-	TRPC6 Short transient receptor potential channel 6
Sschl_21666	1253.1	1415.61	1381.55	102.431	128.483	120.28	1350.09	117.065	3.51627	1.75061e-115	1.89338e-113	Sschl_21666	CM025843.1	8374031	8402080	-	3144	protein_coding	- && sp|Q5RK27|S12A7_RAT Solute carrier family 12 member 7 OS=Rattus norvegicus OX=10116 GN=Slc12a7 PE=2 SV=2 && PF03522:Solute carrier family 12|PF00324:Amino acid permease	-	S12A7 Solute carrier family 12 member 7
Sschl_06896	107.428	126.118	121.577	3448.52	2140.42	2825.93	118.374	2804.95	-4.5654	1.70542e-114	1.83353e-112	Sschl_06896	CM025830.1	507745	510972	+	1140	protein_coding	- && sp|P12716|ACTC_PISOC Actin, cytoplasmic OS=Pisaster ochraceus OX=7612 PE=3 SV=1 && PF00022:Actin	-	ACTC Actin, cytoplasmic
Sschl_11935	87.1211	92.0148	98.89	2707.4	1952.07	1756.34	92.6753	2138.6	-4.526	2.43711e-114	2.60468e-112	Sschl_11935	CM025834.1	13528098	13529887	+	1326	protein_coding	- && sp|P18146|EGR1_HUMAN Early growth response protein 1 OS=Homo sapiens OX=9606 GN=EGR1 PE=1 SV=1 && PF11928:Early growth response N-terminal domain	zf-C2H2	EGR1 Early growth response protein 1
Sschl_06231	379.927	381.572	372.292	1717.23	1639.62	1690.38	377.93	1682.41	-2.15405	3.15015e-113	3.34694e-111	Sschl_06231	CM025829.1	20207624	20215751	+	2211	protein_coding	- && sp|Q5ZKZ9|LMF2_CHICK Lipase maturation factor 2 OS=Gallus gallus OX=9031 GN=LMF2 PE=2 SV=2 && PF06762:Lipase maturation factor	-	LMF2 Lipase maturation factor 2
novel.112	17.6862	26.3819	31.9938	1845.77	1217.67	1297.21	25.354	1453.55	-5.83349	1.71588e-112	1.81241e-110	-	CM025825.1	26126177	26127986	-	1676	-	- && - && -	-	NA
Sschl_24324	1350.05	1326.17	1361.77	5495.13	6015.36	6292.06	1346	5934.18	-2.14097	2.78992e-112	2.92974e-110	Sschl_24324	CM025846.1	10004800	10026555	-	3036	protein_coding	- && sp|P58312|AT1A3_OREMO Sodium/potassium-transporting ATPase subunit alpha-3 OS=Oreochromis mossambicus OX=8127 GN=atp1a3 PE=2 SV=1 && PF00122:E1-E2 ATPase|PF13246:Cation transport ATPase (P-type)|PF00689:Cation transporting ATPase, C-terminus|PF00690:Cation transporter/ATPase, N-terminus	-	AT1A3 Sodium/potassium-transporting ATPase subunit alpha-3
Sschl_23805	3756.69	3804.14	4092.3	269.133	331.429	402.226	3884.38	334.263	3.5289	4.20165e-111	4.38672e-109	Sschl_23805	CM025845.1	18865952	18869508	+	1488	protein_coding	- && sp|O42354|MDM2_DANRE E3 ubiquitin-protein ligase Mdm2 OS=Danio rerio OX=7955 GN=mdm2 PE=1 SV=1 && PF13920:Zinc finger, C3HC4 type (RING finger)|PF02201:SWIB/MDM2 domain	-	MDM2 E3 ubiquitin-protein ligase Mdm2
Sschl_22847	134.94	135.77	141.936	949.999	978.225	889.812	137.549	939.345	-2.77028	6.63688e-111	6.88939e-109	Sschl_22847	CM025844.1	18558559	18586972	+	1929	protein_coding	- && sp|Q8VCT9|TESK2_MOUSE Dual specificity testis-specific protein kinase 2 OS=Mus musculus OX=10090 GN=Tesk2 PE=1 SV=1 && PF07714:Protein tyrosine kinase	-	TESK1 Dual specificity testis-specific protein kinase 1
novel.707	388.442	348.755	363.566	4147.46	3146.38	3283.77	366.921	3525.87	-3.26355	5.33839e-110	5.50983e-108	-	CM025842.1	3446020	3447615	+	1383	-	- && - && -	-	NA
Sschl_15020	44.5431	60.4852	49.445	688.9	651.177	669.946	51.4911	670.007	-3.70144	2.22967e-109	2.2882e-107	Sschl_15020	CM025837.1	1565589	1570991	+	366	protein_coding	- && sp|Q9Z2P4|RGCC_RAT Regulator of cell cycle RGCC OS=Rattus norvegicus OX=10116 GN=Rgcc PE=1 SV=1 && PF15151:Response gene to complement 32 protein family	-	RGCC Regulator of cell cycle RGCC
Sschl_09797	19.6514	16.73	11.0524	1024.31	757.76	755.306	15.8113	845.792	-5.74864	2.91404e-109	2.97364e-107	Sschl_09797	CM025832.1	10869461	10880929	+	1983	protein_coding	- && sp|P79134|ANXA6_BOVIN Annexin A6 OS=Bos taurus OX=9913 GN=ANXA6 PE=1 SV=2 && PF00191:Annexin	-	ANXA6 Annexin A6
Sschl_05450	345.864	335.243	335.644	4026.95	3219.38	2942.33	338.917	3396.22	-3.32386	3.77695e-109	3.83254e-107	Sschl_05450	CM025828.1	36507511	36509082	-	471	protein_coding	- && sp|Q60GI5|GA45A_FELCA Growth arrest and DNA damage-inducible protein GADD45 alpha OS=Felis catus OX=9685 GN=GADD45A PE=2 SV=1 && PF01248:Ribosomal protein L7Ae/L30e/S12e/Gadd45 family	-	GA45A Growth arrest and DNA damage-inducible protein GADD45 alpha
Sschl_20428	974.709	992.859	1006.35	32.1353	58.4015	49.1466	991.306	46.5611	4.37679	4.94508e-109	4.98983e-107	Sschl_20428	CM025841.1	28808432	28809510	+	660	protein_coding	- && sp|P18847|ATF3_HUMAN Cyclic AMP-dependent transcription factor ATF-3 OS=Homo sapiens OX=9606 GN=ATF3 PE=1 SV=2 && PF00170:bZIP transcription factor	TF_bZIP	ATF3 Cyclic AMP-dependent transcription factor ATF-3
Sschl_13581	2092.22	2112.48	2098.21	363.53	370.85	310.4	2100.97	348.26	2.59769	1.07544e-108	1.07915e-106	Sschl_13581	CM025835.1	26251805	26286056	-	4191	protein_coding	- && sp|Q6AX33|MAST3_XENLA Microtubule-associated serine/threonine-protein kinase 3 OS=Xenopus laevis OX=8355 GN=mast3 PE=2 SV=1 && PF00069:Protein kinase domain|PF17820:PDZ domain|PF08926:Domain of unknown function (DUF1908)	-	MAST3 Microtubule-associated serine/threonine-protein kinase 3
Sschl_00543	66.1597	57.2679	53.517	696.934	716.878	821.266	58.9815	745.026	-3.66355	6.10329e-108	6.09047e-106	Sschl_00543	CM025825.1	19118569	19185225	+	3219	protein_coding	- && sp|P55202|ANPRB_ANGJA Atrial natriuretic peptide receptor 2 OS=Anguilla japonica OX=7937 GN=npr2 PE=2 SV=1 && PF00211:Adenylate and Guanylate cyclase catalytic domain|PF01094:Receptor family ligand binding region|PF07714:Protein tyrosine kinase	-	ANPRB Atrial natriuretic peptide receptor 2
Sschl_24185	1985.44	1945.18	1806.78	9861.51	8731.03	8674.38	1912.47	9088.97	-2.24843	5.55464e-107	5.51253e-105	Sschl_24185	CM025846.1	5763812	5765495	-	834	protein_coding	- && sp|Q8HYS5|MCL1_CANLF Induced myeloid leukemia cell differentiation protein Mcl-1 homolog OS=Canis lupus familiaris OX=9615 GN=MCL1 PE=2 SV=1 && PF00452:Apoptosis regulator proteins, Bcl-2 family	-	MCL1 Induced myeloid leukemia cell differentiation protein Mcl-1
Sschl_12576	2099.42	1947.11	1920.79	28602.4	21301.9	19881.1	1989.11	23261.8	-3.54764	6.74894e-107	6.66116e-105	Sschl_12576	CM025834.1	31915343	31916093	-	483	protein_coding	- && - && -	-	NA
Sschl_16045	1362.5	1352.55	1357.7	166.702	179.585	204.346	1357.58	183.544	2.87627	7.28177e-107	7.14801e-105	Sschl_16045	CM025838.1	3022224	3032987	-	2130	protein_coding	- && sp|O00178|GTPB1_HUMAN GTP-binding protein 1 OS=Homo sapiens OX=9606 GN=GTPBP1 PE=1 SV=3 && PF00009:Elongation factor Tu GTP binding domain	-	GTPB1 GTP-binding protein 1
Sschl_21602	1120.13	1176.24	1190.75	38.1606	74.4619	63.3733	1162.38	58.6653	4.2723	8.40511e-107	8.20611e-105	Sschl_21602	CM025843.1	4965077	5029009	-	2073	protein_coding	- && sp|A9YTQ3|AHRR_HUMAN Aryl hydrocarbon receptor repressor OS=Homo sapiens OX=9606 GN=AHRR PE=1 SV=3 && PF00010:Helix-loop-helix DNA-binding domain|PF00989:PAS fold	bHLH	AHRR Aryl hydrocarbon receptor repressor
Sschl_01981	55139.2	56076.3	55901.9	9429.69	11334.3	11296	55705.8	10686.6	2.38163	9.21582e-107	8.94925e-105	Sschl_01981	CM025825.1	77955450	77970246	-	1803	protein_coding	- && sp|Q86VQ6|TRXR3_HUMAN Thioredoxin reductase 3 OS=Homo sapiens OX=9606 GN=TXNRD3 PE=1 SV=4 && PF00462:Glutaredoxin|PF02852:Pyridine nucleotide-disulphide oxidoreductase, dimerisation domain|PF07992:Pyridine nucleotide-disulphide oxidoreductase	-	TRXR3 Thioredoxin reductase 3
Sschl_18773	25.5468	30.2426	19.1963	604.545	772.36	748.839	24.9952	708.581	-4.83396	2.06602e-106	1.99553e-104	Sschl_18773	CM025840.1	9297209	9310254	+	393	protein_coding	- && - && -	-	BNCR Protein Bouncer
Sschl_09472	6938.25	7402.36	7176.51	1034.35	985.525	778.586	7172.37	932.822	2.94601	7.70941e-106	7.40677e-104	Sschl_09472	CM025832.1	2363854	2372486	+	1998	protein_coding	- && sp|Q5R440|CALX_PONAB Calnexin OS=Pongo abelii OX=9601 GN=CANX PE=2 SV=2 && PF00262:Calreticulin family	-	CALX Calnexin
Sschl_09068	170.967	171.804	168.113	1428.01	1243.95	1167.88	170.295	1279.95	-2.90763	9.68858e-106	9.259e-104	Sschl_09068	CM025831.1	27879892	27887117	-	1143	protein_coding	- && sp|Q8N5B7|CERS5_HUMAN Ceramide synthase 5 OS=Homo sapiens OX=9606 GN=CERS5 PE=1 SV=1 && PF03798:TLC domain|PF00046:Homeodomain	Homeobox	CERS5 Ceramide synthase 5
Sschl_20983	43.8881	66.2764	50.0267	3498.73	2207.58	2052.52	53.3971	2586.27	-5.59728	1.14956e-105	1.0928e-103	Sschl_20983	CM025842.1	14240793	14244034	-	249	protein_coding	- && sp|Q6PBH5|NDUA4_DANRE Cytochrome c oxidase subunit NDUFA4 OS=Danio rerio OX=7955 GN=ndufa4 PE=3 SV=1 && -	-	NDUA4 Cytochrome c oxidase subunit NDUFA4
novel.863	458.532	451.709	438.606	2717.44	2282.04	2446.98	449.616	2482.15	-2.46384	1.29661e-105	1.22615e-103	-	CM025848.1	3325914	3328808	-	2895	-	- && - && -	-	NA
Sschl_11300	854.835	898.914	904.553	62.2621	46.7212	50.4399	886.101	53.1411	4.08075	1.91821e-105	1.80451e-103	Sschl_11300	CM025833.1	27813455	27847370	-	3312	protein_coding	- && sp|Q9QY01|ULK2_MOUSE Serine/threonine-protein kinase ULK2 OS=Mus musculus OX=10090 GN=Ulk2 PE=1 SV=1 && PF12063:Domain of unknown function (DUF3543)|PF00069:Protein kinase domain	-	ULK2 Serine/threonine-protein kinase ULK2
Sschl_00487	7.86055	5.79114	7.56218	558.35	518.313	567.773	7.07129	548.145	-6.27411	3.30284e-105	3.09098e-103	Sschl_00487	CM025825.1	15776426	15779256	+	651	protein_coding	- && sp|Q8HZJ2|PTGES_HORSE Prostaglandin E synthase OS=Equus caballus OX=9796 GN=PTGES PE=2 SV=1 && PF01124:MAPEG family	-	PTGES Prostaglandin E synthase
Sschl_19678	206.34	254.167	212.904	1747.35	1757.89	1566.22	224.47	1690.49	-2.91247	9.41664e-105	8.76719e-103	Sschl_19678	CM025841.1	5605993	5607947	+	831	protein_coding	- && sp|P30009|MARCS_RAT Myristoylated alanine-rich C-kinase substrate OS=Rattus norvegicus OX=10116 GN=Marcks PE=1 SV=2 && PF02063:MARCKS family	-	MARCS Myristoylated alanine-rich C-kinase substrate
Sschl_07771	31.4422	32.8165	29.0853	642.705	511.013	607.866	31.1147	587.195	-4.23805	1.89767e-104	1.75773e-102	Sschl_07771	CM025830.1	27373889	27383003	+	1557	protein_coding	- && sp|P35763|PERF_RAT Perforin-1 OS=Rattus norvegicus OX=10116 GN=Prf1 PE=2 SV=1 && PF01823:MAC/Perforin domain|PF00168:C2 domain	-	PERF Perforin-1
Sschl_15350	5680.56	5538.9	5566.34	333.403	483.272	519.919	5595.27	445.532	3.6427	3.48627e-104	3.2127e-102	Sschl_15350	CM025837.1	14392908	14401514	-	2229	protein_coding	- && sp|P28331|NDUS1_HUMAN NADH-ubiquinone oxidoreductase 75 kDa subunit, mitochondrial OS=Homo sapiens OX=9606 GN=NDUFS1 PE=1 SV=3 && PF09326:NADH-ubiquinone oxidoreductase subunit G, C-terminal|PF10588:NADH-ubiquinone oxidoreductase-G iron-sulfur binding region|PF13510:2Fe-2S iron-sulfur cluster binding domain|PF00384:Molybdopterin oxidoreductase	-	NDUS1 NADH-ubiquinone oxidoreductase 75 kDa subunit, mitochondrial
Sschl_07119	257.433	236.793	221.048	1584.67	1479.02	1403.26	238.425	1488.98	-2.64223	3.89798e-104	3.57387e-102	Sschl_07119	CM025830.1	6539485	6544691	-	1497	protein_coding	- && sp|Q9Y5X9|LIPE_HUMAN Endothelial lipase OS=Homo sapiens OX=9606 GN=LIPG PE=1 SV=1 && PF01477:PLAT/LH2 domain|PF00151:Lipase	-	LIPE Endothelial lipase
Sschl_25722	2254.67	2384.66	2327.99	239.006	277.407	192.706	2322.44	236.373	3.30053	4.34091e-104	3.95988e-102	Sschl_25722	CM025848.1	10172521	10237767	+	2448	protein_coding	- && sp|E2RG47|STT3B_CANLF Dolichyl-diphosphooligosaccharide--protein glycosyltransferase subunit STT3B OS=Canis lupus familiaris OX=9615 GN=STT3B PE=1 SV=1 && PF02516:Oligosaccharyl transferase STT3 subunit	-	STT3B Dolichyl-diphosphooligosaccharide--protein glycosyltransferase subunit STT3B
Sschl_21033	37.9927	49.5464	37.8109	2468.39	1677.58	1399.38	41.7833	1848.45	-5.46682	1.10841e-103	1.00603e-101	Sschl_21033	CM025842.1	14890584	14892611	-	477	protein_coding	- && sp|Q8N0U8|VKORL_HUMAN Vitamin K epoxide reductase complex subunit 1-like protein 1 OS=Homo sapiens OX=9606 GN=VKORC1L1 PE=1 SV=2 && PF07884:Vitamin K epoxide reductase family	-	VKORL Vitamin K epoxide reductase complex subunit 1-like protein 1
Sschl_15660	955.712	909.853	969.122	60.2536	36.5009	38.8	944.896	45.1848	4.42938	1.56704e-103	1.41427e-101	Sschl_15660	CM025837.1	28423156	28469233	+	1974	protein_coding	- && sp|D3Z7P3|GLSK_MOUSE Glutaminase kidney isoform, mitochondrial OS=Mus musculus OX=10090 GN=Gls PE=1 SV=1 && PF12796:Ankyrin repeats (3 copies)|PF04960:Glutaminase|PF17959:EF-hand domain	-	GLSK Glutaminase kidney isoform, mitochondrial
Sschl_01027	55.6789	67.5633	66.3145	1494.29	1092.11	1060.53	63.1856	1215.64	-4.2625	1.57385e-103	1.41427e-101	Sschl_01027	CM025825.1	47555414	47563665	-	1452	protein_coding	- && sp|F1RE08|PTGIS_DANRE Prostacyclin synthase OS=Danio rerio OX=7955 GN=ptgis PE=1 SV=1 && PF00067:Cytochrome P450	-	PTGIS Prostacyclin synthase
Sschl_19324	213.545	232.289	214.65	2934.35	2260.14	2130.12	220.161	2441.54	-3.46981	3.15382e-103	2.82001e-101	Sschl_19324	CM025840.1	25662796	25674242	-	1005	protein_coding	- && sp|Q5XJ10|G3P_DANRE Glyceraldehyde-3-phosphate dehydrogenase OS=Danio rerio OX=7955 GN=gapdh PE=2 SV=2 && PF00044:Glyceraldehyde 3-phosphate dehydrogenase, NAD binding domain|PF02800:Glyceraldehyde 3-phosphate dehydrogenase, C-terminal domain	-	G3P Glyceraldehyde-3-phosphate dehydrogenase
Sschl_10746	134.94	138.987	106.452	1239.22	1154.89	1110.97	126.793	1168.36	-3.20504	1.22186e-102	1.08715e-100	Sschl_10746	CM025833.1	11571958	11593567	-	1113	protein_coding	- && sp|Q9NS68|TNR19_HUMAN Tumor necrosis factor receptor superfamily member 19 OS=Homo sapiens OX=9606 GN=TNFRSF19 PE=1 SV=1 && -	-	TNR19 Tumor necrosis factor receptor superfamily member 19
Sschl_24353	900.033	925.939	866.742	6308.55	5368.56	5028.47	897.571	5568.53	-2.63258	5.06313e-102	4.48285e-100	Sschl_24353	CM025846.1	10529887	10534473	+	744	protein_coding	- && sp|Q90XG0|TPISB_DANRE Triosephosphate isomerase B OS=Danio rerio OX=7955 GN=tpi1b PE=2 SV=1 && PF00121:Triosephosphate isomerase	-	TPISB Triosephosphate isomerase B
Sschl_03759	2884.82	2849.24	2789.28	26774.7	20976.4	19945.8	2841.11	22565.6	-2.98943	1.6847e-101	1.48435e-99	Sschl_03759	CM025827.1	21195840	21206760	+	954	protein_coding	- && sp|P17153|ANXA5_CHICK Annexin A5 OS=Gallus gallus OX=9031 GN=ANXA5 PE=1 SV=2 && PF00191:Annexin	-	ANXA5 Annexin A5
Sschl_02716	14.411	12.8692	8.72559	833.508	575.255	708.746	12.0019	705.836	-5.88568	2.37838e-101	2.08536e-99	Sschl_02716	CM025826.1	26889180	26899653	+	855	protein_coding	- && - && PF00261:Tropomyosin	-	TPM1 Tropomyosin alpha-1 chain
Sschl_17479	967.503	1102.89	1006.93	6917.12	6238.74	5632.46	1025.78	6262.77	-2.60957	2.83068e-101	2.46994e-99	Sschl_17479	CM025839.1	11555315	11557373	-	642	protein_coding	- && sp|Q6PD99|MRPA_DANRE MARCKS-related protein 1-A OS=Danio rerio OX=7955 GN=marcksl1a PE=2 SV=1 && PF02063:MARCKS family	-	MRPA MARCKS-related protein 1-A
Sschl_07766	1080.83	1019.24	1126.76	38.1606	71.5418	60.7866	1075.61	56.8297	4.20848	4.21596e-101	3.66099e-99	Sschl_07766	CM025830.1	27299889	27312776	-	1857	protein_coding	- && sp|P23368|MAOM_HUMAN NAD-dependent malic enzyme, mitochondrial OS=Homo sapiens OX=9606 GN=ME2 PE=1 SV=1 && PF03949:Malic enzyme, NAD binding domain|PF00390:Malic enzyme, N-terminal domain	-	MAOM NAD-dependent malic enzyme, mitochondrial
novel.282	7564.47	7155.92	7196.87	63133.7	48128.7	49739	7305.75	53667.1	-2.87687	1.59369e-100	1.37729e-98	-	CM025829.1	36648325	36651400	-	3076	-	- && - && -	-	NA
novel.601	67.4698	73.3544	85.5108	1209.09	968.005	931.199	75.445	1036.1	-3.77467	1.72409e-100	1.48288e-98	-	CM025837.1	166930	170564	-	3635	-	- && - && -	-	NA
Sschl_02108	34.0624	36.0338	36.6475	717.018	592.775	552.253	35.5812	620.682	-4.11967	1.74688e-100	1.49536e-98	Sschl_02108	CM025826.1	1468035	1487243	+	3381	protein_coding	- && sp|Q99K41|EMIL1_MOUSE EMILIN-1 OS=Mus musculus OX=10090 GN=Emilin1 PE=1 SV=1 && PF07546:EMI domain|PF00386:C1q domain	-	EMIL1 EMILIN-1
Sschl_20196	10279.6	10789.5	10921.5	457.927	657.017	790.226	10663.6	635.057	4.06443	5.84084e-100	4.97628e-98	Sschl_20196	CM025841.1	22587359	22601906	+	3654	protein_coding	- && sp|Q28178|TSP1_BOVIN Thrombospondin-1 OS=Bos taurus OX=9913 GN=THBS1 PE=2 SV=2 && PF00093:von Willebrand factor type C domain|PF02412:Thrombospondin type 3 repeat|PF05735:Thrombospondin C-terminal region|PF00090:Thrombospondin type 1 domain	-	TSP1 Thrombospondin-1
Sschl_22086	2621.49	2826.72	2887.01	327.378	366.469	265.133	2778.41	319.66	3.1233	6.97094e-100	5.91122e-98	Sschl_22086	CM025843.1	21989905	21997297	-	2277	protein_coding	- && sp|Q07891|TFR1_CRIGR Transferrin receptor protein 1 OS=Cricetulus griseus OX=10029 GN=TFRC PE=2 SV=1 && PF04389:Peptidase family M28|PF02225:PA domain	-	TFR1 Transferrin receptor protein 1
Sschl_11828	892.828	893.123	917.35	24.1014	18.9805	19.4	901.1	20.8273	5.45888	1.23853e-99	1.04534e-97	Sschl_11828	CM025834.1	11825750	11827630	-	846	protein_coding	- && sp|Q01704|MSXD_DANRE Homeobox protein MSH-D OS=Danio rerio OX=7955 GN=msxd PE=3 SV=1 && PF00046:Homeodomain	Homeobox	MSXD Homeobox protein MSH-D
Sschl_25467	869.901	842.289	852.781	84.3551	83.2221	86.6532	854.99	84.7435	3.33331	1.70574e-99	1.43298e-97	Sschl_25467	CM025848.1	3024142	3054909	-	4941	protein_coding	- && sp|Q8NDA8|MROH1_HUMAN Maestro heat-like repeat-containing protein family member 1 OS=Homo sapiens OX=9606 GN=MROH1 PE=2 SV=3 && -	-	MROH1 Maestro heat-like repeat-containing protein family member 1
novel.487	710.07	704.589	689.903	4502.95	3801.94	3674.36	701.521	3993.08	-2.50801	3.36141e-99	2.81082e-97	-	CM025836.1	5998772	6000795	+	1971	-	- && - && -	-	NA
Sschl_21574	111.358	120.327	107.616	813.424	960.705	945.426	113.1	906.518	-3.00607	4.22676e-99	3.51815e-97	Sschl_21574	CM025843.1	3025511	3096007	-	2778	protein_coding	- && sp|Q8QFX6|NRP1A_DANRE Neuropilin-1a OS=Danio rerio OX=7955 GN=nrp1a PE=2 SV=1 && PF00754:F5/8 type C domain|PF00431:CUB domain|PF11980:C-terminal domain of neuropilin glycoprotein|PF00629:MAM domain, meprin/A5/mu	-	NRP1A Neuropilin-1a
Sschl_19696	1196.77	1143.43	1233.22	14.0592	46.7212	25.8666	1191.14	28.8823	5.31722	1.75526e-98	1.45429e-96	Sschl_19696	CM025841.1	6846728	6861245	-	4425	protein_coding	- && - && -	-	NA
Sschl_04915	1779.11	1739.27	1787.58	198.837	267.187	210.813	1768.65	225.612	2.96496	4.41886e-98	3.64445e-96	Sschl_04915	CM025828.1	16700195	16707271	-	1311	protein_coding	- && sp|P15253|CALR_RABIT Calreticulin OS=Oryctolagus cuniculus OX=9986 GN=CALR PE=1 SV=1 && PF00262:Calreticulin family	-	CALR Calreticulin
Sschl_01324	177.518	167.3	172.185	2187.21	1636.7	1634.77	172.334	1819.56	-3.39844	4.77171e-98	3.91757e-96	Sschl_01324	CM025825.1	57144352	57153410	-	909	protein_coding	- && sp|O75911|DHRS3_HUMAN Short-chain dehydrogenase/reductase 3 OS=Homo sapiens OX=9606 GN=DHRS3 PE=1 SV=2 && PF00106:short chain dehydrogenase	-	DHRS3 Short-chain dehydrogenase/reductase 3
Sschl_25182	1539.36	1590.63	1536.29	208.879	261.347	252.2	1555.43	240.809	2.68125	6.65818e-98	5.44163e-96	Sschl_25182	CM025847.1	10058663	10109682	+	2874	protein_coding	- && sp|O60462|NRP2_HUMAN Neuropilin-2 OS=Homo sapiens OX=9606 GN=NRP2 PE=1 SV=3 && PF00431:CUB domain|PF00754:F5/8 type C domain|PF00629:MAM domain, meprin/A5/mu	-	NRP2 Neuropilin-2
Sschl_04868	70.745	68.2068	45.9548	976.109	865.802	949.306	61.6355	930.405	-3.92015	1.37919e-97	1.12212e-95	Sschl_04868	CM025828.1	15064940	15080274	-	3333	protein_coding	- && sp|Q80VM7|ANR24_MOUSE Ankyrin repeat domain-containing protein 24 OS=Mus musculus OX=10090 GN=Ankrd24 PE=2 SV=4 && PF12796:Ankyrin repeats (3 copies)|PF13637:Ankyrin repeats (many copies)	-	ANR24 Ankyrin repeat domain-containing protein 24
Sschl_22127	136.905	119.684	154.734	8861.3	5187.51	4476.22	137.107	6175.01	-5.49205	1.38799e-97	1.12421e-95	Sschl_22127	CM025843.1	24647757	24649897	-	393	protein_coding	- && sp|Q5I0R6|RL22L_XENTR 60S ribosomal protein L22-like 1 OS=Xenopus tropicalis OX=8364 GN=rpl22l1 PE=2 SV=1 && PF01776:Ribosomal L22e protein family	-	RL22L 60S ribosomal protein L22-like 1
Sschl_02883	1244.59	1136.99	1186.1	21783.7	14796	14291.3	1189.23	16957	-3.83358	2.91407e-97	2.34973e-95	Sschl_02883	CM025826.1	32617758	32620461	-	621	protein_coding	- && sp|Q9NPI5|NRK2_HUMAN Nicotinamide riboside kinase 2 OS=Homo sapiens OX=9606 GN=NMRK2 PE=1 SV=1 && PF13238:AAA domain	-	NRK2 Nicotinamide riboside kinase 2
Sschl_04667	660.287	658.903	691.648	3659.4	3215	3091.06	670.279	3321.82	-2.30784	4.2965e-97	3.44904e-95	Sschl_04667	CM025828.1	7577988	7588850	-	1686	protein_coding	- && sp|P00949|PGM1_RABIT Phosphoglucomutase-1 OS=Oryctolagus cuniculus OX=9986 GN=PGM1 PE=1 SV=2 && PF02880:Phosphoglucomutase/phosphomannomutase, alpha/beta/alpha domain III|PF02879:Phosphoglucomutase/phosphomannomutase, alpha/beta/alpha domain II|PF02878:Phosphoglucomutase/phosphomannomutase, alpha/beta/alpha domain I	-	PGM1 Phosphoglucomutase-1
Sschl_01365	41586.3	43153.6	41811.3	4669.66	5819.71	6409.75	42183.7	5633.04	2.90399	5.18575e-97	4.14447e-95	Sschl_01365	CM025825.1	58231124	58238622	-	1350	protein_coding	- && sp|Q5RDE7|NFS1_PONAB Cysteine desulfurase, mitochondrial OS=Pongo abelii OX=9601 GN=NFS1 PE=2 SV=1 && PF00266:Aminotransferase class-V	-	NFS1 Cysteine desulfurase
Sschl_04388	1310.09	1335.82	1300.11	180.761	216.086	177.186	1315.34	191.344	2.77912	7.64439e-97	6.08251e-95	Sschl_04388	CM025827.1	38203770	38219494	+	1473	protein_coding	- && sp|Q9BZE0|GLIS2_HUMAN Zinc finger protein GLIS2 OS=Homo sapiens OX=9606 GN=GLIS2 PE=1 SV=2 && -	zf-C2H2	GLIS2 Zinc finger protein GLIS2
Sschl_11296	404.163	415.675	407.194	3161.31	2539.01	2536.22	409.011	2745.51	-2.74549	1.17866e-96	9.33723e-95	Sschl_11296	CM025833.1	27712341	27741218	-	924	protein_coding	- && sp|Q9PTE6|TPST1_DANRE Protein-tyrosine sulfotransferase 1 OS=Danio rerio OX=7955 GN=tpst1 PE=2 SV=2 && PF13469:Sulfotransferase family	-	TPST1 Protein-tyrosine sulfotransferase 1
Sschl_25184	1625.17	1612.51	1531.63	82.3466	121.183	143.56	1589.77	115.697	3.75474	3.86321e-96	3.04704e-94	Sschl_25184	CM025847.1	10132003	10138775	+	2592	protein_coding	- && sp|Q08D64|ABCB6_XENTR ATP-binding cassette sub-family B member 6 OS=Xenopus tropicalis OX=8364 GN=abcb6 PE=2 SV=1 && PF00005:ABC transporter|PF16185:Mitochondrial ABC-transporter N-terminal five TM region|PF00664:ABC transporter transmembrane region	-	ABCB6 ATP-binding cassette sub-family B member 6
Sschl_22438	1139.78	1183.97	1212.28	140.592	94.9024	111.227	1178.67	115.574	3.36925	4.25771e-96	3.3436e-94	Sschl_22438	CM025844.1	6700521	6709999	+	4044	protein_coding	- && sp|Q92628|K0232_HUMAN Uncharacterized protein KIAA0232 OS=Homo sapiens OX=9606 GN=KIAA0232 PE=1 SV=5 && PF15376:Domain of unknown function (DUF4603)	-	K0232 Uncharacterized protein KIAA0232
Sschl_22102	52.4037	64.9895	57.5889	895.77	1318.41	1310.15	58.3273	1174.78	-4.33426	9.22563e-96	7.21356e-94	Sschl_22102	CM025843.1	22625050	22694450	-	3723	protein_coding	- && sp|O35206|COFA1_MOUSE Collagen alpha-1(XV) chain OS=Mus musculus OX=10090 GN=Col15a1 PE=1 SV=2 && PF01391:Collagen triple helix repeat (20 copies)|PF06482:Collagenase NC10 and Endostatin	-	COFA1 Collagen alpha-1(XV) chain
Sschl_04814	782.78	822.342	790.538	52.2198	51.1013	36.2133	798.554	46.5115	4.12548	4.19767e-95	3.26803e-93	Sschl_04814	CM025828.1	13957839	13959471	+	360	protein_coding	- && sp|O42449|IOD1_ORENI Type I iodothyronine deiodinase OS=Oreochromis niloticus OX=8128 GN=dio1 PE=2 SV=3 && PF00837:Iodothyronine deiodinase	-	IOD1 Type I iodothyronine deiodinase
Sschl_00072	80.5707	78.5021	79.6937	881.711	1097.95	1275.23	79.5888	1084.96	-3.77173	7.30953e-95	5.6663e-93	Sschl_00072	CM025825.1	2339888	2353690	-	2631	protein_coding	- && - && PF17971:Leukemia inhibitory factor receptor D2 domain|PF00041:Fibronectin type III domain	-	LIFR Leukemia inhibitory factor receptor
novel.195	330.143	382.859	348.442	1887.95	1787.09	1716.25	353.815	1797.09	-2.34357	1.03625e-94	7.99857e-93	-	CM025828.1	4273732	4306953	+	4198	-	- && sp|Q9Z1P7|KANK3_MOUSE KN motif and ankyrin repeat domain-containing protein 3 OS=Mus musculus OX=10090 GN=Kank3 PE=1 SV=1 && -	-	NA
novel.317	58.9542	35.3903	48.2816	863.635	756.3	770.826	47.542	796.92	-4.06631	1.34496e-94	1.03373e-92	-	CM025831.1	6327906	6331514	+	2633	-	- && sp|Q95LJ0|PIM1_FELCA Serine/threonine-protein kinase pim-1 OS=Felis catus OX=9685 GN=PIM1 PE=2 SV=1 && PF00069:Protein kinase domain	-	NA
Sschl_12152	8.5156	4.50422	2.32682	694.925	623.436	593.639	5.11555	637.333	-6.98728	2.28584e-94	1.74944e-92	Sschl_12152	CM025834.1	20301095	20303900	+	1521	protein_coding	- && sp|A5D7U0|CKAP2_BOVIN Cytoskeleton-associated protein 2 OS=Bos taurus OX=9913 GN=CKAP2 PE=2 SV=1 && PF15297:Cytoskeleton-associated protein 2 C-terminus	-	CKAP2 Cytoskeleton-associated protein 2
Sschl_08353	36.6826	43.7553	41.8828	486.046	534.374	583.293	40.7736	534.571	-3.71487	3.93316e-94	2.9975e-92	Sschl_08353	CM025831.1	8914149	8926363	+	1557	protein_coding	- && sp|A6QLN9|VWA1_BOVIN von Willebrand factor A domain-containing protein 1 OS=Bos taurus OX=9913 GN=VWA1 PE=2 SV=1 && PF00092:von Willebrand factor type A domain|PF00041:Fibronectin type III domain	-	VWA1 von Willebrand factor A domain-containing protein 1
Sschl_14793	581.681	644.104	570.072	6555.59	5207.95	4703.85	598.619	5489.13	-3.19632	7.17324e-94	5.44382e-92	Sschl_14793	CM025836.1	26729032	26731346	-	1710	protein_coding	- && sp|Q6NZT6|I2B2A_DANRE Interferon regulatory factor 2-binding protein 2-A OS=Danio rerio OX=7955 GN=irf2bp2a PE=2 SV=1 && PF11261:Interferon regulatory factor 2-binding protein zinc finger	-	I2B2A Interferon regulatory factor 2-binding protein 2-A
Sschl_10021	34.7174	19.3038	26.1768	719.027	642.417	580.706	26.7327	647.383	-4.5975	2.79791e-93	2.11447e-91	Sschl_10021	CM025832.1	20282708	20301364	+	810	protein_coding	- && sp|Q6PC64|ELOV6_DANRE Elongation of very long chain fatty acids protein 6 OS=Danio rerio OX=7955 GN=elovl6 PE=2 SV=1 && PF01151:GNS1/SUR4 family	-	ELOV6 Elongation of very long chain fatty acids protein 6
Sschl_16807	10246.2	10844.2	10842.4	37694.7	42952.8	42398	10644.3	41015.2	-1.94616	3.17724e-93	2.39113e-91	Sschl_16807	CM025838.1	21114475	21133984	+	5403	protein_coding	- && sp|Q258K2|MYH9_CANLF Myosin-9 OS=Canis lupus familiaris OX=9615 GN=MYH9 PE=2 SV=1 && PF00063:Myosin head (motor domain)|PF01576:Myosin tail	-	MYH9 Myosin-9
Sschl_20765	200.444	175.665	172.767	1060.46	1128.61	1042.43	182.958	1077.17	-2.55875	5.60063e-93	4.19745e-91	Sschl_20765	CM025842.1	7770899	7784078	+	2322	protein_coding	- && sp|O00418|EF2K_HUMAN Eukaryotic elongation factor 2 kinase OS=Homo sapiens OX=9606 GN=EEF2K PE=1 SV=2 && PF02816:Alpha-kinase family	-	EF2K Eukaryotic elongation factor 2 kinase
Sschl_09251	42.578	50.8333	48.2816	949.999	775.28	668.653	47.231	797.977	-4.07438	1.38996e-92	1.03741e-90	Sschl_09251	CM025831.1	33140774	33149733	-	723	protein_coding	- && sp|P08962|CD63_HUMAN CD63 antigen OS=Homo sapiens OX=9606 GN=CD63 PE=1 SV=2 && PF00335:Tetraspanin family	-	CD63 CD63 antigen
Sschl_15474	3925.69	3774.54	3857.87	31759.7	24965.2	23895.6	3852.7	26873.5	-2.80209	1.69017e-92	1.25629e-90	Sschl_15474	CM025837.1	18443064	18446296	-	1353	protein_coding	- && sp|P30436|TBA_ONCKE Tubulin alpha chain OS=Oncorhynchus keta OX=8018 PE=2 SV=2 && PF00091:Tubulin/FtsZ family, GTPase domain|PF03953:Tubulin C-terminal domain	-	TBA Tubulin alpha chain
Sschl_02344	1190.87	1097.1	1101.17	2.00845	14.6004	23.28	1129.71	13.2963	6.26913	2.20036e-92	1.62881e-90	Sschl_02344	CM025826.1	11823706	11825621	-	465	protein_coding	- && - && PF06083:Interleukin-17	-	IL17C Interleukin-17C
Sschl_05730	954.402	945.243	1033.69	24.1014	16.0604	10.3467	977.779	16.8362	5.9377	2.47177e-92	1.82225e-90	Sschl_05730	CM025829.1	5651950	5734694	+	7881	protein_coding	- && sp|P78559|MAP1A_HUMAN Microtubule-associated protein 1A OS=Homo sapiens OX=9606 GN=MAP1A PE=1 SV=6 && -	-	ENP1 Electromotor neuron-associated protein 1 (Fragment)
Sschl_24363	401.543	411.171	385.089	5165.74	3726.02	3653.66	399.268	4181.81	-3.38794	4.41124e-92	3.23885e-90	Sschl_24363	CM025846.1	10661724	10665339	+	417	protein_coding	- && sp|P09455|RET1_HUMAN Retinol-binding protein 1 OS=Homo sapiens OX=9606 GN=RBP1 PE=1 SV=2 && -	-	RET1 Retinol-binding protein 1
Sschl_02533	1304.85	1344.83	1338.51	86.3635	140.164	131.92	1329.4	119.482	3.45303	1.2157e-91	8.8899e-90	Sschl_02533	CM025826.1	18324266	18338826	-	1383	protein_coding	- && sp|Q5RE09|DC1L2_PONAB Cytoplasmic dynein 1 light intermediate chain 2 OS=Pongo abelii OX=9601 GN=DYNC1LI2 PE=2 SV=1 && PF05783:Dynein light intermediate chain (DLIC)	-	DC1L2 Cytoplasmic dynein 1 light intermediate chain 2
Sschl_02855	167.692	171.804	166.368	1500.32	1252.71	1162.71	168.621	1305.24	-2.94998	2.2942e-91	1.67088e-89	Sschl_02855	CM025826.1	31699095	31723267	-	609	protein_coding	- && sp|Q7T3D0|TP8L3_DANRE Tumor necrosis factor alpha-induced protein 8-like protein 3 OS=Danio rerio OX=7955 GN=tnfaip8l3 PE=2 SV=1 && PF05527:Domain of unknown function (DUF758)	-	TP8L3 Tumor necrosis factor alpha-induced protein 8-like protein 3
Sschl_19925	600.022	614.504	604.974	2136.99	2324.38	2203.84	606.5	2221.74	-1.8738	6.63761e-91	4.8148e-89	Sschl_19925	CM025841.1	14388764	14393851	+	1281	protein_coding	- && sp|Q2KIR8|TDH_BOVIN L-threonine 3-dehydrogenase, mitochondrial OS=Bos taurus OX=9913 GN=TDH PE=2 SV=1 && PF01370:NAD dependent epimerase/dehydratase family	-	TDH L-threonine 3-dehydrogenase, mitochondrial
Sschl_14394	4029.19	3898.72	3903.25	12010.6	12944.7	13228.2	3943.72	12727.8	-1.69066	1.08042e-90	7.80583e-89	Sschl_14394	CM025836.1	13604220	13633510	-	3165	protein_coding	- && sp|Q9R0T4|CADH1_RAT Cadherin-1 OS=Rattus norvegicus OX=10116 GN=Cdh1 PE=1 SV=1 && PF01049:Cadherin cytoplasmic region|PF08758:Cadherin prodomain like|PF00028:Cadherin domain	-	CADH1 Cadherin-1
Sschl_01865	32.0973	31.5295	34.9024	496.088	446.772	422.919	32.8431	455.26	-3.78757	1.47593e-90	1.06208e-88	Sschl_01865	CM025825.1	73679898	73684593	+	870	protein_coding	- && sp|Q5XI33|CIDEC_RAT Cell death activator CIDE-3 OS=Rattus norvegicus OX=10116 GN=Cidec PE=1 SV=1 && PF02017:CIDE-N domain	-	CIDEC Cell death activator CIDE-3
Sschl_03403	1102.44	1216.14	1158.76	4326.21	4032.62	4145.13	1159.11	4167.99	-1.84588	3.48089e-90	2.49492e-88	Sschl_03403	CM025827.1	11526504	11537548	+	1998	protein_coding	- && sp|Q8QGP3|CBPZ_CHICK Carboxypeptidase Z OS=Gallus gallus OX=9031 GN=CPZ PE=1 SV=1 && PF13620:Carboxypeptidase regulatory-like domain|PF00246:Zinc carboxypeptidase|PF01392:Fz domain	-	CBPZ Carboxypeptidase Z
Sschl_20183	16691.9	16860.6	17056.2	51073	47372.4	47880.4	16869.6	48775.3	-1.53165	5.78606e-90	4.13075e-88	Sschl_20183	CM025841.1	22142961	22149135	-	1428	protein_coding	- && sp|P14018|CLUS_COTJA Clusterin OS=Coturnix japonica OX=93934 GN=CLU PE=2 SV=2 && PF01093:Clusterin	-	CLUS Clusterin
Sschl_09532	2000.51	2129.85	2005.14	6386.88	6843.2	6815.86	2045.17	6681.98	-1.70848	2.86827e-89	2.03964e-87	Sschl_09532	CM025832.1	4235756	4242972	+	1623	protein_coding	- && sp|Q4V8H8|EHD2_RAT EH domain-containing protein 2 OS=Rattus norvegicus OX=10116 GN=Ehd2 PE=1 SV=1 && PF18150:Domain of unknown function (DUF5600)|PF16880:N-terminal EH-domain containing protein|PF00350:Dynamin family|PF12763:Cytoskeletal-regulatory complex EF hand	-	EHD2 EH domain-containing protein 2
Sschl_05263	124.459	102.954	116.923	2498.52	1849.87	1562.34	114.778	1970.24	-4.09984	6.8402e-89	4.84501e-87	Sschl_05263	CM025828.1	27454732	27460034	+	558	protein_coding	- && sp|A6QLY2|GPX7_BOVIN Glutathione peroxidase 7 OS=Bos taurus OX=9913 GN=GPX7 PE=2 SV=1 && PF00255:Glutathione peroxidase	-	GPX7 Glutathione peroxidase 7
Sschl_14449	4.58532	5.14768	6.39877	795.348	588.395	567.773	5.37726	650.505	-6.90643	7.79756e-89	5.50154e-87	Sschl_14449	CM025836.1	14837778	14839753	+	789	protein_coding	- && sp|P70061|NKX32_XENLA Homeobox protein Nkx-3.2 OS=Xenopus laevis OX=8355 GN=nkx3-2 PE=2 SV=1 && PF00046:Homeodomain	Homeobox	NKX32 Homeobox protein Nkx-3.2
Sschl_25251	498.49	511.551	495.613	9150.52	6108.8	5849.74	501.885	7036.35	-3.80891	8.98118e-89	6.31199e-87	Sschl_25251	CM025847.1	11290679	11294855	-	1278	protein_coding	- && sp|O57611|K1C18_SCYST Keratin, type I cytoskeletal 18 OS=Scyliorhinus stellaris OX=68454 GN=krt18 PE=1 SV=1 && PF00038:Intermediate filament protein	-	K1C18 Keratin, type I cytoskeletal 18
Sschl_23150	484.079	526.35	481.653	5438.89	4216.59	3845.08	497.361	4500.19	-3.17687	9.04475e-89	6.33203e-87	Sschl_23150	CM025844.1	24885011	24891224	-	1035	protein_coding	- && sp|Q6AYC4|CAPG_RAT Macrophage-capping protein OS=Rattus norvegicus OX=10116 GN=Capg PE=1 SV=1 && PF00626:Gelsolin repeat	-	CAPG Macrophage-capping protein
Sschl_05740	4.58532	10.2954	10.4707	516.173	465.752	424.213	8.45046	468.712	-5.77873	1.1415e-88	7.96052e-87	Sschl_05740	CM025829.1	6012125	6012505	-	381	protein_coding	- && sp|Q7Z7L8|CK096_HUMAN Uncharacterized protein C11orf96 OS=Homo sapiens OX=9606 GN=C11orf96 PE=1 SV=3 && PF15766:Domain of unknown function (DUF4695)	-	CK096 Uncharacterized protein C11orf96 homolog
Sschl_19395	674.698	724.536	723.061	42.1775	33.5809	43.9733	707.431	39.9106	4.14933	2.05895e-88	1.43034e-86	Sschl_19395	CM025840.1	29158458	29163971	+	741	protein_coding	- && sp|Q7TQE7|K0895_MOUSE Uncharacterized protein KIAA0895 OS=Mus musculus OX=10090 GN=Kiaa0895 PE=2 SV=2 && -	-	MACAP Microtubule-associated tyrosine carboxypeptidase
Sschl_12928	56.334	69.4937	73.295	737.103	621.976	684.173	66.3742	681.084	-3.35484	2.79582e-88	1.93479e-86	Sschl_12928	CM025835.1	8132949	8150497	-	2010	protein_coding	- && sp|Q9NR19|ACSA_HUMAN Acetyl-coenzyme A synthetase, cytoplasmic OS=Homo sapiens OX=9606 GN=ACSS2 PE=1 SV=1 && PF13193:AMP-binding enzyme C-terminal domain|PF16177:Acetyl-coenzyme A synthetase N-terminus|PF00501:AMP-binding enzyme	-	ACSA Acetyl-coenzyme A synthetase, cytoplasmic
Sschl_18079	714.655	712.31	770.76	22.093	35.0409	37.5066	732.575	31.5468	4.49478	4.68387e-88	3.22901e-86	Sschl_18079	CM025839.1	25741827	25847804	+	900	protein_coding	- && sp|A0JN87|ODC_BOVIN Mitochondrial 2-oxodicarboxylate carrier OS=Bos taurus OX=9913 GN=SLC25A21 PE=2 SV=1 && PF00153:Mitochondrial carrier protein	-	ODC Mitochondrial 2-oxodicarboxylate carrier
Sschl_21872	5.89542	3.86076	5.23535	530.232	702.278	561.306	4.99718	597.939	-6.90361	4.7084e-88	3.23358e-86	Sschl_21872	CM025843.1	15850495	15856380	-	867	protein_coding	- && sp|Q6UWI4|SHSA2_HUMAN Protein shisa-2 homolog OS=Homo sapiens OX=9606 GN=SHISA2 PE=1 SV=1 && PF13908:Wnt and FGF inhibitory regulator	-	SHSA2 Protein shisa-2 homolog
Sschl_12974	1679.54	1673.64	1539.19	36437.4	23984	21521	1630.79	27314.2	-4.06591	1.26628e-87	8.66347e-86	Sschl_12974	CM025835.1	9898035	9908502	-	729	protein_coding	- && - && PF00261:Tropomyosin	-	TPM4 Tropomyosin alpha-4 chain
Sschl_22065	294.116	276.688	295.507	1703.17	1414.78	1561.05	288.77	1559.67	-2.43158	1.86782e-87	1.27308e-85	Sschl_22065	CM025843.1	21437777	21456806	-	2040	protein_coding	- && sp|Q6PFT9|AB1IP_DANRE Amyloid beta A4 precursor protein-binding family B member 1-interacting protein OS=Danio rerio OX=7955 GN=apbb1ip PE=2 SV=1 && PF00788:Ras association (RalGDS/AF-6) domain|PF00169:PH domain	-	AB1IP Amyloid beta A4 precursor protein-binding family B member 1-interacting protein
novel.342	76.6404	47.616	60.4974	1187	982.605	918.266	61.5846	1029.29	-4.06199	4.02901e-87	2.73579e-85	-	CM025832.1	27988951	27992425	+	3451	-	- && - && -	-	NA
Sschl_08606	716.62	645.39	611.955	5173.78	4220.97	4062.36	657.989	4485.7	-2.7687	4.09481e-87	2.77005e-85	Sschl_08606	CM025831.1	15696950	15697897	+	948	protein_coding	- && sp|Q05826|CEBPB_CHICK CCAAT/enhancer-binding protein beta OS=Gallus gallus OX=9031 GN=CEBPB PE=1 SV=1 && PF07716:Basic region leucine zipper	C/EBP	CEBPB CCAAT/enhancer-binding protein beta
Sschl_09950	2723.03	2848.6	2944.6	610.57	697.898	682.879	2838.74	663.782	2.09284	1.0045e-86	6.76989e-85	Sschl_09950	CM025832.1	16988628	17009782	-	3402	protein_coding	- && sp|O15440|MRP5_HUMAN Multidrug resistance-associated protein 5 OS=Homo sapiens OX=9606 GN=ABCC5 PE=1 SV=2 && PF00664:ABC transporter transmembrane region|PF00005:ABC transporter	-	MRP5 ATP-binding cassette sub-family C member 5
Sschl_10539	972.088	942.026	952.834	128.541	127.023	99.5865	955.649	118.384	3.02576	1.48619e-86	9.979e-85	Sschl_10539	CM025833.1	3477778	3486791	+	1590	protein_coding	- && sp|Q15758|AAAT_HUMAN Neutral amino acid transporter B(0) OS=Homo sapiens OX=9606 GN=SLC1A5 PE=1 SV=2 && PF00375:Sodium:dicarboxylate symporter family	-	AAAT Neutral amino acid transporter B(0)
Sschl_10470	62.2294	78.5021	91.9095	1253.28	951.945	1048.89	77.547	1084.7	-3.80156	2.67772e-86	1.7913e-84	Sschl_10470	CM025833.1	1966753	1984235	+	4014	protein_coding	- && sp|P50532|SMC4_XENLA Structural maintenance of chromosomes protein 4 OS=Xenopus laevis OX=8355 GN=smc4 PE=1 SV=1 && PF06470:SMC proteins Flexible Hinge Domain|PF02463:RecF/RecN/SMC N terminal domain	-	SMC4 Structural maintenance of chromosomes protein 4
Sschl_14469	717.276	676.277	748.074	28.1184	36.5009	24.5733	713.875	29.7309	4.58822	3.30377e-86	2.20195e-84	Sschl_14469	CM025836.1	15397776	15426232	+	6609	protein_coding	- && sp|Q8NFU7|TET1_HUMAN Methylcytosine dioxygenase TET1 OS=Homo sapiens OX=9606 GN=TET1 PE=1 SV=2 && PF12851:Oxygenase domain of the 2OGFeDO superfamily	-	TET1 Methylcytosine dioxygenase TET1
Sschl_23761	1100.48	1064.28	1079.06	60.2536	87.6023	107.347	1081.28	85.0675	3.63632	5.69353e-86	3.78076e-84	Sschl_23761	CM025845.1	17670360	17687297	+	2211	protein_coding	- && sp|Q9UBJ2|ABCD2_HUMAN ATP-binding cassette sub-family D member 2 OS=Homo sapiens OX=9606 GN=ABCD2 PE=1 SV=1 && PF00005:ABC transporter|PF06472:ABC transporter transmembrane region 2	-	ABCD2 ATP-binding cassette sub-family D member 2
novel.667	13.756	9.00844	13.9609	369.556	378.15	354.373	12.2418	367.359	-4.90238	5.83114e-86	3.85795e-84	-	CM025840.1	6343904	6346852	+	2949	-	- && - && -	-	NA
novel.168	3967.61	3869.13	4020.17	488.054	353.329	311.693	3952.3	384.359	3.37174	8.37441e-86	5.52039e-84	-	CM025827.1	40942407	40952887	+	8329	-	- && - && -	-	NA
novel.41	288.875	293.418	294.925	3293.86	2438.26	2351.28	292.406	2694.47	-3.20252	1.15254e-85	7.5699e-84	-	CM025825.1	68016890	68029281	+	2185	-	- && sp|Q90WI4|MXRA8_CHICK Matrix remodeling-associated protein 8 OS=Gallus gallus OX=9031 GN=MXRA8 PE=2 SV=1 && -	-	NA
Sschl_16035	77.2954	99.7363	91.3278	702.959	718.339	672.533	89.4532	697.943	-2.96259	1.24079e-85	8.11999e-84	Sschl_16035	CM025838.1	2646331	2646870	-	540	protein_coding	- && sp|B7SXM5|IER2_DANRE Immediate early response gene 2 protein OS=Danio rerio OX=7955 GN=ier2 PE=1 SV=1 && PF05760:Immediate early response protein (IER)	-	IER2 Immediate early response gene 2 protein
Sschl_25168	1378.22	1394.38	1493.24	210.888	153.304	196.586	1421.94	186.926	2.93451	1.56493e-85	1.02042e-83	Sschl_25168	CM025847.1	9621508	9641835	+	1971	protein_coding	- && sp|Q9NSD5|S6A13_HUMAN Sodium- and chloride-dependent GABA transporter 2 OS=Homo sapiens OX=9606 GN=SLC6A13 PE=1 SV=3 && PF00209:Sodium:neurotransmitter symporter family	-	S6A13 Sodium- and chloride-dependent GABA transporter 2
Sschl_20858	9.17065	5.14768	4.07194	425.792	424.871	426.799	6.13009	425.821	-6.13606	1.93825e-85	1.25931e-83	Sschl_20858	CM025842.1	10127779	10129101	-	693	protein_coding	- && sp|Q7T346|DDIT4_DANRE DNA damage-inducible transcript 4 protein OS=Danio rerio OX=7955 GN=ddit4 PE=2 SV=1 && PF07809:RTP801 C-terminal region	-	DDIT4 DNA damage-inducible transcript 4 protein
Sschl_04110	1167.95	1306.87	1289.64	4504.96	4396.17	4339.13	1254.82	4413.42	-1.81401	1.95894e-85	1.26819e-83	Sschl_04110	CM025827.1	30231212	30250246	+	3324	protein_coding	- && sp|O60701|UGDH_HUMAN UDP-glucose 6-dehydrogenase OS=Homo sapiens OX=9606 GN=UGDH PE=1 SV=1 && PF03720:UDP-glucose/GDP-mannose dehydrogenase family, UDP binding domain|PF00984:UDP-glucose/GDP-mannose dehydrogenase family, central domain|PF03721:UDP-glucose/GDP-mannose dehydrogenase family, NAD binding domain	-	UGDH UDP-glucose 6-dehydrogenase
Sschl_05897	89.7413	93.9452	82.6022	721.035	890.623	946.719	88.7629	852.792	-3.26851	2.84158e-85	1.83302e-83	Sschl_05897	CM025829.1	11270947	11287365	-	1197	protein_coding	- && sp|P07898|PGCA_CHICK Aggrecan core protein OS=Gallus gallus OX=9031 GN=ACAN PE=1 SV=2 && PF00193:Extracellular link domain	-	CD44 CD44 antigen
novel.579	146.075	183.386	144.263	1743.34	1341.77	1708.49	157.908	1597.87	-3.33902	4.3625e-85	2.80411e-83	-	CM025837.1	14244896	14345952	+	7637	-	- && sp|Q9BZ29|DOCK9_HUMAN Dedicator of cytokinesis protein 9 OS=Homo sapiens OX=9606 GN=DOCK9 PE=1 SV=2 && PF14429:C2 domain in Dock180 and Zizimin proteins|PF11878:Domain of unknown function (DUF3398)|PF06920:Dock homology region 2	-	NA
Sschl_00473	638.015	689.146	668.962	26.1099	35.0409	33.6266	665.374	31.5925	4.3734	4.44749e-85	2.8486e-83	Sschl_00473	CM025825.1	15081209	15104271	+	7428	protein_coding	- && sp|P46530|NOTC1_DANRE Neurogenic locus notch homolog protein 1 OS=Danio rerio OX=7955 GN=notch1a PE=2 SV=1 && PF07645:Calcium-binding EGF domain|PF00008:EGF-like domain|PF00066:LNR domain|PF12796:Ankyrin repeats (3 copies)|PF07684:NOTCH protein|PF06816:NOTCH protein|PF11936:Domain of unknown function (DUF3454)	-	NOTC1 Neurogenic locus notch homolog protein 1
Sschl_25852	755.268	695.58	663.727	4531.07	3791.72	3675.65	704.858	3999.48	-2.50377	1.32707e-84	8.46981e-83	Sschl_25852	CM025848.1	15816370	15821088	-	321	protein_coding	- && sp|Q9Z239|PLM_MOUSE Phospholemman OS=Mus musculus OX=10090 GN=Fxyd1 PE=1 SV=1 && PF02038:ATP1G1/PLM/MAT8 family	-	PLM Phospholemman
Sschl_06805	42457.5	41718.1	44142.2	7630.12	8936.89	9624.98	42772.6	8730.66	2.29205	1.55607e-84	9.89639e-83	Sschl_06805	CM025829.1	36545976	36552108	-	732	protein_coding	- && - && PF00106:short chain dehydrogenase	-	PECR Peroxisomal trans-2-enoyl-CoA reductase
Sschl_04751	0.655046	3.2173	1.16341	2436.25	2016.31	2022.77	1.67859	2158.45	-10.3372	2.42595e-84	1.53745e-82	Sschl_04751	CM025828.1	10807112	10815561	-	2541	protein_coding	- && sp|P16109|LYAM3_HUMAN P-selectin OS=Homo sapiens OX=9606 GN=SELP PE=1 SV=3 && PF00084:Sushi repeat (SCR repeat)	-	CFAH Complement factor H
Sschl_03786	15.7211	19.9473	16.8695	451.902	386.91	363.426	17.5126	400.746	-4.51243	5.87419e-84	3.70978e-82	Sschl_03786	CM025827.1	22293982	22309837	+	948	protein_coding	- && sp|Q9PU47|PDLI3_CHICK PDZ and LIM domain protein 3 OS=Gallus gallus OX=9031 GN=PDLIM3 PE=1 SV=1 && PF15936:Domain of unknown function (DUF4749)|PF00595:PDZ domain|PF00412:LIM domain	-	PDLI3 PDZ and LIM domain protein 3
Sschl_06401	907.239	952.964	879.539	3669.45	3349.33	3286.36	913.248	3435.04	-1.91051	8.81239e-84	5.54597e-82	Sschl_06401	CM025829.1	23739861	23776720	+	1818	protein_coding	- && sp|Q05682|CALD1_HUMAN Caldesmon OS=Homo sapiens OX=9606 GN=CALD1 PE=1 SV=3 && PF02029:Caldesmon	-	CALD1 Caldesmon
novel.793	575.131	562.384	578.216	3072.93	2584.27	2575.02	571.91	2744.07	-2.26102	1.14337e-83	7.1707e-82	-	CM025844.1	2775256	2944537	-	3767	-	- && sp|O35674|ADA19_MOUSE Disintegrin and metalloproteinase domain-containing protein 19 OS=Mus musculus OX=10090 GN=Adam19 PE=2 SV=2 && PF01421:Reprolysin (M12B) family zinc metalloprotease	-	NA
Sschl_21244	944.577	936.234	887.683	140.592	118.263	137.093	922.831	131.983	2.80987	2.60931e-83	1.63077e-81	Sschl_21244	CM025842.1	18615907	18622085	+	1392	protein_coding	- && sp|Q4R8G6|MEIOB_MACFA Meiosis-specific with OB domain-containing protein OS=Macaca fascicularis OX=9541 GN=MEIOB PE=2 SV=1 && -	-	MEIOB Meiosis-specific with OB domain-containing protein
Sschl_18782	396.303	420.179	375.782	1612.79	1544.72	1588.21	397.421	1581.91	-1.99303	3.15105e-83	1.96256e-81	Sschl_18782	CM025840.1	9384363	9396715	-	1878	protein_coding	- && sp|P43155|CACP_HUMAN Carnitine O-acetyltransferase OS=Homo sapiens OX=9606 GN=CRAT PE=1 SV=5 && PF00755:Choline/Carnitine o-acyltransferase	-	CACP Carnitine O-acetyltransferase
Sschl_25252	161.796	169.23	174.512	859.618	988.445	986.812	168.513	944.959	-2.48939	4.49819e-83	2.79197e-81	Sschl_25252	CM025847.1	11295209	11300161	+	1164	protein_coding	- && sp|P18520|ION3_CARAU Intermediate filament protein ON3 OS=Carassius auratus OX=7957 PE=2 SV=1 && PF00038:Intermediate filament protein	-	K2C8 Keratin, type II cytoskeletal 8
Sschl_08595	830.599	801.751	821.951	58.2452	75.922	90.5332	818.1	74.9001	3.42092	5.92183e-83	3.66302e-81	Sschl_08595	CM025831.1	15502984	15515529	-	1254	protein_coding	- && sp|Q6IQE1|PI42C_DANRE Phosphatidylinositol 5-phosphate 4-kinase type-2 gamma OS=Danio rerio OX=7955 GN=pip4k2c PE=2 SV=1 && PF01504:Phosphatidylinositol-4-phosphate 5-Kinase	-	PI42C Phosphatidylinositol 5-phosphate 4-kinase type-2 gamma
Sschl_14757	56.334	37.9641	37.2292	616.595	570.875	620.799	43.8424	602.756	-3.78507	9.59716e-83	5.91617e-81	Sschl_14757	CM025836.1	25461369	25463479	+	492	protein_coding	- && sp|P18359|DEST_CHICK Destrin OS=Gallus gallus OX=9031 GN=DSTN PE=1 SV=3 && PF00241:Cofilin/tropomyosin-type actin-binding protein	-	DEST Destrin
Sschl_13756	9.82569	12.2257	9.889	921.88	610.296	541.906	10.6468	691.361	-6.01902	1.49982e-82	9.21419e-81	Sschl_13756	CM025835.1	29115805	29125295	+	1770	protein_coding	- && sp|Q9PVW7|CO8B_PAROL Complement component C8 beta chain OS=Paralichthys olivaceus OX=8255 GN=c8b PE=2 SV=1 && PF00057:Low-density lipoprotein receptor domain class A|PF01823:MAC/Perforin domain	-	CO8B Complement component C8 beta chain
Sschl_17610	685.833	705.232	746.329	5344.5	7830.18	7757.4	712.465	6977.36	-3.29217	7.58525e-82	4.64423e-80	Sschl_17610	CM025839.1	15099638	15106393	+	3522	protein_coding	- && sp|Q28178|TSP1_BOVIN Thrombospondin-1 OS=Bos taurus OX=9913 GN=THBS1 PE=2 SV=2 && PF02412:Thrombospondin type 3 repeat|PF05735:Thrombospondin C-terminal region|PF12947:EGF domain|PF00090:Thrombospondin type 1 domain|PF00093:von Willebrand factor type C domain	-	TSP1 Thrombospondin-1
novel.23	124.459	131.909	136.119	1110.68	890.623	902.746	130.829	968.015	-2.88365	8.14978e-82	4.97302e-80	-	CM025825.1	66394850	66408145	+	3545	-	- && sp|B0KYV5|LIMA1_PIG LIM domain and actin-binding protein 1 OS=Sus scrofa OX=9823 GN=LIMA1 PE=2 SV=1 && -	-	NA
Sschl_13351	4076.35	4329.84	4523.93	293.234	221.926	144.853	4310.04	220.004	4.30519	9.33814e-82	5.67897e-80	Sschl_13351	CM025835.1	20481190	20504198	-	5214	protein_coding	- && sp|P97789|XRN1_MOUSE 5'-3' exoribonuclease 1 OS=Mus musculus OX=10090 GN=Xrn1 PE=1 SV=1 && PF18332:Exoribonuclease Xrn1 D1 domain|PF18129:Xrn1 SH3-like domain|PF18334:Exoribonuclease Xrn1 D2/D3 domain|PF03159:XRN 5'-3' exonuclease N-terminus|PF17846:Xrn1 helical domain	-	XRN1 5'-3' exoribonuclease 1
Sschl_11256	623.604	596.487	593.922	2126.95	2282.04	2088.73	604.671	2165.91	-1.84104	1.66699e-81	1.01037e-79	Sschl_11256	CM025833.1	26918210	26983853	+	1263	protein_coding	- && sp|Q503L9|NXN_DANRE Nucleoredoxin OS=Danio rerio OX=7955 GN=nxn PE=2 SV=1 && PF13905:Thioredoxin-like	-	NXN Nucleoredoxin
Sschl_14556	39.3028	49.5464	27.3402	710.993	909.603	946.719	38.7298	855.772	-4.47259	2.40232e-81	1.4512e-79	Sschl_14556	CM025836.1	18363393	18392001	+	5661	protein_coding	- && sp|Q90584|COHA1_CHICK Collagen alpha-1(XVII) chain OS=Gallus gallus OX=9031 GN=COL17A1 PE=2 SV=2 && PF01391:Collagen triple helix repeat (20 copies)	-	COHA1 Collagen alpha-1(XVII) chain
Sschl_15441	99.567	106.171	105.87	719.027	626.356	654.426	103.869	666.603	-2.67896	3.70094e-81	2.22821e-79	Sschl_15441	CM025837.1	17627788	17631465	-	843	protein_coding	- && sp|Q502G2|T41AA_DANRE Transmembrane protein 41A-A OS=Danio rerio OX=7955 GN=tmem41aa PE=2 SV=1 && PF09335:SNARE associated Golgi protein	-	T41AA Transmembrane protein 41A-A
Sschl_13587	2481.31	2482.47	2486.79	9594.38	11442.3	11698.2	2483.53	10911.6	-2.13578	8.61213e-81	5.16785e-79	Sschl_13587	CM025835.1	26352667	26358854	+	951	protein_coding	- && sp|Q99439|CNN2_HUMAN Calponin-2 OS=Homo sapiens OX=9606 GN=CNN2 PE=1 SV=4 && PF00307:Calponin homology (CH) domain|PF00402:Calponin family repeat	-	CNN2 Calponin-2 (Fragment)
Sschl_19396	744.787	773.439	755.054	78.3297	100.743	85.3599	757.76	88.1441	3.09448	1.00595e-80	6.0164e-79	Sschl_19396	CM025840.1	29164042	29167808	+	417	protein_coding	- && sp|Q7TQE7|K0895_MOUSE Uncharacterized protein KIAA0895 OS=Mus musculus OX=10090 GN=Kiaa0895 PE=2 SV=2 && PF08014:Domain of unknown function (DUF1704)	-	MACA1 Microtubule-associated tyrosine carboxypeptidase 1
novel.602	144.765	133.196	111.688	1817.65	1277.53	1422.66	129.883	1505.95	-3.53509	2.59992e-80	1.54983e-78	-	CM025837.1	3721071	3723034	-	1964	-	- && - && -	-	NA
Sschl_07651	3470.43	3386.53	3442.54	49381.9	33580.9	31697	3433.17	38219.9	-3.47661	5.26533e-80	3.12837e-78	Sschl_07651	CM025830.1	22772516	22775323	-	906	protein_coding	- && sp|Q9YHC3|TBB1_GADMO Tubulin beta-1 chain OS=Gadus morhua OX=8049 PE=2 SV=1 && PF03953:Tubulin C-terminal domain|PF00091:Tubulin/FtsZ family, GTPase domain	-	TBB1 Tubulin beta-1 chain
Sschl_17726	7.20551	3.86076	5.23535	761.204	544.594	503.106	5.43387	602.968	-6.79373	6.18745e-80	3.66419e-78	Sschl_17726	CM025839.1	17202280	17207804	-	2685	protein_coding	- && sp|Q9PTG8|TACC3_XENLA Transforming acidic coiled-coil-containing protein 3 OS=Xenopus laevis OX=8355 GN=tacc3 PE=1 SV=2 && PF05010:Transforming acidic coiled-coil-containing protein (TACC), C-terminal	-	TACC3 Transforming acidic coiled-coil-containing protein 3
Sschl_10588	6.55046	5.14768	3.49024	457.927	435.091	391.88	5.06279	428.299	-6.41549	8.6493e-80	5.10535e-78	Sschl_10588	CM025833.1	5149490	5150328	-	786	protein_coding	- && sp|Q8K479|C1QT5_MOUSE Complement C1q tumor necrosis factor-related protein 5 OS=Mus musculus OX=10090 GN=C1qtnf5 PE=1 SV=1 && PF00386:C1q domain	-	C1QT5 Complement C1q tumor necrosis factor-related protein 5
novel.840	29728.6	28904.2	29570.4	501133	326105	309445	29401.1	378895	-3.68785	1.35486e-79	7.97114e-78	-	CM025847.1	11396433	11398531	+	1150	-	- && sp|P20065|TYB4_MOUSE Thymosin beta-4 OS=Mus musculus OX=10090 GN=Tmsb4x PE=1 SV=1 && PF01290:Thymosin beta-4 family	-	NA
Sschl_09122	3401	3349.21	3031.85	10998.3	12149	11660.7	3260.69	11602.6	-1.83149	1.5571e-79	9.13126e-78	Sschl_09122	CM025831.1	28827148	28832592	+	672	protein_coding	- && sp|I0J1J1|ENOA_THUAL Alpha-enolase OS=Thunnus albacares OX=8236 GN=ENO1 PE=1 SV=1 && PF03952:Enolase, N-terminal domain|PF00113:Enolase, C-terminal TIM barrel domain	-	ENOA Alpha-enolase
Sschl_03818	539.103	537.933	568.327	1819.66	1933.09	1888.26	548.454	1880.34	-1.77796	2.81641e-79	1.64628e-77	Sschl_03818	CM025827.1	22939295	22948042	-	2568	protein_coding	- && sp|A6ND36|FA83G_HUMAN Protein FAM83G OS=Homo sapiens OX=9606 GN=FAM83G PE=1 SV=2 && PF07894:FAM83 A-H	-	FA83G Protein FAM83G
Sschl_20110	900.688	1034.68	1093.03	96.4058	119.723	99.5865	1009.47	105.238	3.2571	2.90653e-79	1.69348e-77	Sschl_20110	CM025841.1	19537480	19577388	+	7650	protein_coding	- && sp|P11717|MPRI_HUMAN Cation-independent mannose-6-phosphate receptor OS=Homo sapiens OX=9606 GN=IGF2R PE=1 SV=3 && PF00040:Fibronectin type II domain|PF00878:Cation-independent mannose-6-phosphate receptor repeat	-	MPRI Cation-independent mannose-6-phosphate receptor
Sschl_12833	2400.09	2416.19	2373.94	524.206	626.356	589.759	2396.74	580.107	2.04215	2.9884e-79	1.73558e-77	Sschl_12833	CM025835.1	5757220	5813159	+	2802	protein_coding	- && sp|Q5FWL4|EST2A_XENLA Extended synaptotagmin-2-A OS=Xenopus laevis OX=8355 GN=esyt2-a PE=2 SV=1 && PF17047:Synaptotagmin-like mitochondrial-lipid-binding domain|PF00168:C2 domain	-	EST2A Extended synaptotagmin-2-A
Sschl_24685	51.0936	42.4684	43.6279	729.069	607.376	523.799	45.73	620.081	-3.7585	1.9643e-78	1.13715e-76	Sschl_24685	CM025846.1	15704916	15706277	-	504	protein_coding	- && sp|Q8MIE7|TWST1_NOMCO Twist-related protein 1 OS=Nomascus concolor OX=29089 GN=TWIST1 PE=3 SV=1 && PF00010:Helix-loop-helix DNA-binding domain	bHLH	TWST2 Twist-related protein 2
Sschl_15289	56.334	81.7194	83.7657	775.263	911.063	945.426	73.9397	877.251	-3.56797	4.38082e-78	2.528e-76	Sschl_15289	CM025837.1	11813476	11882209	-	5037	protein_coding	- && sp|P08572|CO4A2_HUMAN Collagen alpha-2(IV) chain OS=Homo sapiens OX=9606 GN=COL4A2 PE=1 SV=4 && PF01413:C-terminal tandem repeated domain in type 4 procollagen|PF01391:Collagen triple helix repeat (20 copies)	-	CO4A2 Collagen alpha-2(IV) chain (Fragment)
Sschl_24115	68.7798	75.2848	82.0205	636.68	541.674	597.519	75.3617	591.958	-2.96957	4.43395e-78	2.55051e-76	Sschl_24115	CM025846.1	3378070	3378672	+	603	protein_coding	- && sp|P40617|ARL4A_HUMAN ADP-ribosylation factor-like protein 4A OS=Homo sapiens OX=9606 GN=ARL4A PE=1 SV=2 && PF00025:ADP-ribosylation factor family	-	ARL4A ADP-ribosylation factor-like protein 4A
Sschl_24258	29.4771	36.6772	34.3207	606.553	451.152	481.119	33.4917	512.941	-3.93163	5.56569e-78	3.19135e-76	Sschl_24258	CM025846.1	8510782	8521096	+	897	protein_coding	- && - && PF13927:Immunoglobulin domain	-	NA
Sschl_09904	189.308	168.587	171.022	1365.75	1106.71	1096.75	176.305	1189.73	-2.75233	5.83191e-78	3.33342e-76	Sschl_09904	CM025832.1	15172076	15185723	+	1494	protein_coding	- && sp|P51811|XK_HUMAN Membrane transport protein XK OS=Homo sapiens OX=9606 GN=XK PE=1 SV=5 && PF09815:XK-related protein	-	XK Endoplasmic reticulum membrane adapter protein XK
Sschl_03026	693.039	721.962	724.806	14.0592	29.2008	11.64	713.269	18.3	5.27607	7.12474e-78	4.05953e-76	Sschl_03026	CM025826.1	39640173	39738900	-	4044	protein_coding	- && sp|Q8WUJ3|CEMIP_HUMAN Cell migration-inducing and hyaluronan-binding protein OS=Homo sapiens OX=9606 GN=CEMIP PE=1 SV=2 && PF10162:G8 domain|PF15711:Interleukin-like EMT inducer|PF13330:Mucin-2 protein WxxW repeating region	-	CEMIP Cell migration-inducing and hyaluronan-binding protein
Sschl_20077	9.82569	13.5127	16.2878	351.479	475.972	452.666	13.2087	426.706	-5.00894	8.35901e-78	4.73361e-76	Sschl_20077	CM025841.1	18645845	18649947	-	1401	protein_coding	- && sp|P18444|MYCN_CHICK N-myc proto-oncogene protein OS=Gallus gallus OX=9031 GN=MYCN PE=3 SV=1 && PF01056:Myc amino-terminal region|PF00010:Helix-loop-helix DNA-binding domain	bHLH	MYCN N-myc proto-oncogene protein
Sschl_19017	1531.5	1633.1	1549.66	17545.9	12792.8	11793.9	1571.42	14044.2	-3.15957	8.36022e-78	4.73361e-76	Sschl_19017	CM025840.1	15946038	15951534	+	558	protein_coding	- && sp|O13008|FABPH_ONCMY Fatty acid-binding protein, heart OS=Oncorhynchus mykiss OX=8022 GN=fabp3 PE=2 SV=3 && PF00061:Lipocalin / cytosolic fatty-acid binding protein family	-	FABPH Fatty acid-binding protein, heart
Sschl_02577	824.048	868.671	908.043	108.457	87.6023	116.4	866.921	104.153	3.05696	1.06473e-77	6.00971e-76	Sschl_02577	CM025826.1	21175522	21212080	+	5547	protein_coding	- && sp|Q0VGY8|TANC1_MOUSE Protein TANC1 OS=Mus musculus OX=10090 GN=Tanc1 PE=1 SV=2 && PF13637:Ankyrin repeats (many copies)|PF12796:Ankyrin repeats (3 copies)	-	TANC1 Protein TANC1
Sschl_13549	22.2716	18.6603	34.3207	516.173	470.132	496.639	25.0842	494.315	-4.29026	1.19995e-77	6.75187e-76	Sschl_13549	CM025835.1	25564170	25580337	-	3147	protein_coding	- && sp|Q61739|ITA6_MOUSE Integrin alpha-6 OS=Mus musculus OX=10090 GN=Itga6 PE=1 SV=3 && PF08441:Integrin alpha|PF01839:FG-GAP repeat	-	ITA6 Integrin alpha-6
Sschl_10646	822.083	839.715	858.598	52.2198	91.9824	77.5999	840.132	73.934	3.47892	1.21731e-77	6.82828e-76	Sschl_10646	CM025833.1	7105838	7117746	-	1302	protein_coding	- && sp|Q9N092|TR19L_MACFA Tumor necrosis factor receptor superfamily member 19L OS=Macaca fascicularis OX=9541 GN=RELT PE=2 SV=1 && PF12606:Tumour necrosis factor receptor superfamily member 19	-	TR19L Tumor necrosis factor receptor superfamily member 19L
Sschl_09504	1291.1	1334.54	1372.24	216.913	239.446	181.066	1332.63	212.475	2.65374	1.4478e-77	8.09605e-76	Sschl_09504	CM025832.1	3263599	3276343	+	1134	protein_coding	- && sp|Q9Y2S7|PDIP2_HUMAN Polymerase delta-interacting protein 2 OS=Homo sapiens OX=9606 GN=POLDIP2 PE=1 SV=1 && PF04379:ApaG domain|PF08755:Hemimethylated DNA-binding protein YccV like	-	PDIP2 Polymerase delta-interacting protein 2
Sschl_07447	89.7413	83.0063	90.1644	658.773	743.159	874.292	87.6374	758.741	-3.11706	5.83874e-77	3.25491e-75	Sschl_07447	CM025830.1	15094674	15129691	-	2916	protein_coding	- && sp|P13497|BMP1_HUMAN Bone morphogenetic protein 1 OS=Homo sapiens OX=9606 GN=BMP1 PE=1 SV=2 && PF00431:CUB domain|PF14670:Coagulation Factor Xa inhibitory site|PF01400:Astacin (Peptidase family M12A)	-	BMP1 Bone morphogenetic protein 1
Sschl_25094	617.053	631.878	650.929	66.279	70.0818	69.8399	633.287	68.7336	3.19958	1.28247e-76	7.12736e-75	Sschl_25094	CM025847.1	6039589	6047179	+	912	protein_coding	- && sp|Q9NV92|NFIP2_HUMAN NEDD4 family-interacting protein 2 OS=Homo sapiens OX=9606 GN=NDFIP2 PE=1 SV=2 && PF10176:Protein of unknown function (DUF2370)	-	NFIP2 NEDD4 family-interacting protein 2
Sschl_01813	1821.68	1893.06	1854.48	5294.28	5730.65	5799.3	1856.41	5608.08	-1.59557	1.52234e-76	8.4345e-75	Sschl_01813	CM025825.1	71459777	71476414	+	1824	protein_coding	- && sp|O93277|WDR1_CHICK WD repeat-containing protein 1 OS=Gallus gallus OX=9031 GN=WDR1 PE=2 SV=1 && PF00400:WD domain, G-beta repeat	-	WDR1 WD repeat-containing protein 1
Sschl_21109	785.4	713.597	732.95	3478.64	3133.24	2928.1	743.982	3180	-2.09472	1.88629e-76	1.03892e-74	Sschl_21109	CM025842.1	16294173	16294769	-	597	protein_coding	- && sp|P02258|H5_ANSAN Histone H5 OS=Anser anser anser OX=8844 PE=1 SV=1 && PF00538:linker histone H1 and H5 family	-	H5 Histone H5
Sschl_10213	86.4661	88.154	84.3474	710.993	712.498	579.413	86.3225	667.635	-2.94902	1.88664e-76	1.03892e-74	Sschl_10213	CM025832.1	27981625	27982515	+	891	protein_coding	- && sp|Q800L6|CXXC4_XENLA CXXC-type zinc finger protein 4 OS=Xenopus laevis OX=8355 GN=cxxc4 PE=2 SV=1 && PF02008:CXXC zinc finger domain	-	CXXC4 CXXC-type zinc finger protein 4
Sschl_00258	93.6716	104.241	101.799	3235.62	1987.11	1739.53	99.9036	2320.75	-4.5364	2.23336e-76	1.22611e-74	Sschl_00258	CM025825.1	6432828	6434596	+	495	protein_coding	- && sp|P91791|PPIA_HEMPU Peptidyl-prolyl cis-trans isomerase OS=Hemicentrotus pulcherrimus OX=7650 PE=2 SV=1 && PF00160:Cyclophilin type peptidyl-prolyl cis-trans isomerase/CLD	-	PPIA Peptidyl-prolyl cis-trans isomerase
Sschl_02812	822.083	807.542	805.663	92.3889	122.643	118.987	811.763	111.34	2.84895	1.32404e-75	7.24693e-74	Sschl_02812	CM025826.1	30855004	30857326	+	1188	protein_coding	- && sp|Q1WK23|PRS23_MACMU Serine protease 23 OS=Macaca mulatta OX=9544 GN=PRSS23 PE=2 SV=1 && PF13365:Trypsin-like peptidase domain	-	PRS23 Serine protease 23
Sschl_24611	153.281	176.952	132.629	1100.63	985.525	1021.73	154.287	1035.96	-2.74772	7.6418e-75	4.16997e-73	Sschl_24611	CM025846.1	14563490	14568054	-	498	protein_coding	- && sp|Q9CYL5|GAPR1_MOUSE Golgi-associated plant pathogenesis-related protein 1 OS=Mus musculus OX=10090 GN=Glipr2 PE=1 SV=3 && PF00188:Cysteine-rich secretory protein family	-	GAPR1 Golgi-associated plant pathogenesis-related protein 1
Sschl_02107	1848.54	1920.08	1995.25	526.215	475.972	481.119	1921.29	494.436	1.96214	8.4506e-75	4.59743e-73	Sschl_02107	CM025826.1	1379693	1446325	+	11349	protein_coding	- && sp|Q709C8|VP13C_HUMAN Vacuolar protein sorting-associated protein 13C OS=Homo sapiens OX=9606 GN=VPS13C PE=1 SV=1 && PF16909:Vacuolar-sorting-associated 13 protein C-terminal|PF09333:Autophagy-related protein C terminal domain|PF16908:Vacuolar sorting-associated protein 13, N-terminal|PF06650:SHR-binding domain of vacuolar-sorting associated protein 13|PF16910:Repeating coiled region of VPS1…	-	VP13C Intermembrane lipid transfer protein VPS13C
Sschl_16104	2147.9	2116.34	2116.83	33583.4	22837.9	20170.8	2127.02	25530.7	-3.58519	1.31914e-74	7.15507e-73	Sschl_16104	CM025838.1	4315588	4327210	-	528	protein_coding	- && sp|Q3T0T5|JUPI1_BOVIN Jupiter microtubule associated homolog 1 OS=Bos taurus OX=9913 GN=JPT1 PE=2 SV=3 && PF17054:Microtubule-Associated protein Jupiter	-	JUPI1 Jupiter microtubule associated homolog 1
Sschl_03832	2117.76	2097.68	2055.75	15748.3	12078.9	11581.8	2090.4	13136.3	-2.65142	1.36942e-74	7.40555e-73	Sschl_03832	CM025827.1	23558886	23564931	-	1143	protein_coding	- && sp|Q6GNU1|AR1BB_XENLA Actin-related protein 2/3 complex subunit 1B-B OS=Xenopus laevis OX=8355 GN=arpc1b-b PE=1 SV=1 && -	-	AR1BB Actin-related protein 2/3 complex subunit 1B-B
Sschl_06115	620.329	608.713	657.328	62.2621	71.5418	63.3733	628.79	65.7257	3.25441	2.10789e-74	1.1365e-72	Sschl_06115	CM025829.1	16989538	17008854	+	4647	protein_coding	- && sp|Q7Z401|MYCPP_HUMAN C-myc promoter-binding protein OS=Homo sapiens OX=9606 GN=DENND4A PE=1 SV=2 && PF03455:dDENN domain|PF02141:DENN (AEX-3) domain|PF03456:uDENN domain	-	MYCPP C-myc promoter-binding protein
Sschl_14176	2210.78	2397.53	2454.22	333.403	296.388	218.573	2354.18	282.788	3.06743	3.30593e-74	1.77713e-72	Sschl_14176	CM025836.1	4750439	4765664	+	4488	protein_coding	- && sp|Q8IWT3|CUL9_HUMAN Cullin-9 OS=Homo sapiens OX=9606 GN=CUL9 PE=1 SV=2 && PF03256:Anaphase-promoting complex, subunit 10 (APC10)|PF11515:Mouse development and cellular proliferation protein Cullin-7	-	CUL9 Cullin-9
novel.185	421.85	411.171	422.319	1644.92	1473.18	1510.61	418.446	1542.9	-1.88084	1.24366e-73	6.6656e-72	-	CM025828.1	1573938	1637823	+	7999	-	- && sp|Q07498|EPHB3_CHICK Ephrin type-B receptor 3 (Fragment) OS=Gallus gallus OX=9031 GN=EPHB3 PE=2 SV=1 && PF00041:Fibronectin type III domain|PF01404:Ephrin receptor ligand binding domain|PF14575:Ephrin type-A receptor 2 transmembrane domain|PF07714:Protein tyrosine and serine/threonine kinase|PF00536:SAM domain (Sterile alpha motif)	-	NA
Sschl_04007	1023.18	1018.6	959.233	3711.62	3469.05	3263.08	1000.34	3481.25	-1.79839	1.77826e-73	9.50266e-72	Sschl_04007	CM025827.1	27456769	27457158	+	390	protein_coding	- && sp|P08294|SODE_HUMAN Extracellular superoxide dismutase [Cu-Zn] OS=Homo sapiens OX=9606 GN=SOD3 PE=1 SV=2 && PF00080:Copper/zinc superoxide dismutase (SODC)	-	SODE Extracellular superoxide dismutase [Cu-Zn]
Sschl_10937	298.046	303.713	296.088	1610.78	1346.15	1355.41	299.282	1437.45	-2.26168	1.85002e-73	9.85696e-72	Sschl_10937	CM025833.1	17440863	17445685	-	1068	protein_coding	- && sp|Q95KM5|CLD3_CANLF Claudin-3 OS=Canis lupus familiaris OX=9615 GN=CLDN3 PE=2 SV=1 && PF00822:PMP-22/EMP/MP20/Claudin family	-	CLD3 Claudin-3
Sschl_02229	4.58532	3.86076	2.90853	395.665	454.072	435.853	3.78487	428.53	-6.83729	2.67289e-73	1.41993e-71	Sschl_02229	CM025826.1	7842601	7878420	+	1173	protein_coding	- && sp|A8WGB1|CCBE1_DANRE Collagen and calcium-binding EGF domain-containing protein 1 OS=Danio rerio OX=7955 GN=ccbe1 PE=1 SV=2 && PF07645:Calcium-binding EGF domain|PF01391:Collagen triple helix repeat (20 copies)	-	CCBE1 Collagen and calcium-binding EGF domain-containing protein 1
Sschl_11415	84.501	94.5886	90.7461	522.198	556.274	569.066	89.9452	549.179	-2.61194	2.93756e-73	1.55596e-71	Sschl_11415	CM025833.1	32072666	32088353	+	924	protein_coding	- && sp|Q3UZA1|CPZIP_MOUSE CapZ-interacting protein OS=Mus musculus OX=10090 GN=Rcsd1 PE=1 SV=1 && PF15255:WASH complex subunit CAP-Z interacting, central region	-	CPZIP CapZ-interacting protein
Sschl_04392	1174.5	1220	1329.2	84.3551	97.8225	49.1466	1241.23	77.1081	4.02475	3.01686e-73	1.59329e-71	Sschl_04392	CM025827.1	38282071	38314272	+	2151	protein_coding	- && sp|Q9CZT5|VASN_MOUSE Vasorin OS=Mus musculus OX=10090 GN=Vasn PE=2 SV=2 && PF13855:Leucine rich repeat	-	VASN Vasorin
Sschl_23297	629.499	729.684	660.818	60.2536	40.8811	38.8	673.334	46.6449	3.88837	3.06843e-73	1.6158e-71	Sschl_23297	CM025845.1	1894157	1907614	-	2916	protein_coding	- && sp|Q5SPJ8|XPOT_DANRE Exportin-T OS=Danio rerio OX=7955 GN=xpot PE=3 SV=1 && PF08389:Exportin 1-like protein	-	XPOT Exportin-T
Sschl_03428	607.228	709.736	609.046	36.1522	45.2612	32.3333	642.003	37.9155	4.0832	4.11852e-73	2.16246e-71	Sschl_03428	CM025827.1	12252342	12257132	-	1323	protein_coding	- && sp|Q2KHZ9|GCDH_BOVIN Glutaryl-CoA dehydrogenase, mitochondrial OS=Bos taurus OX=9913 GN=GCDH PE=2 SV=1 && PF02771:Acyl-CoA dehydrogenase, N-terminal domain|PF02770:Acyl-CoA dehydrogenase, middle domain|PF00441:Acyl-CoA dehydrogenase, C-terminal domain	-	GCDH Glutaryl-CoA dehydrogenase, mitochondrial
Sschl_13303	1523.64	1410.46	1457.17	170.719	230.686	243.146	1463.76	214.85	2.75412	4.27109e-73	2.23607e-71	Sschl_13303	CM025835.1	18714155	18716759	+	930	protein_coding	- && sp|Q99L04|DHRS1_MOUSE Dehydrogenase/reductase SDR family member 1 OS=Mus musculus OX=10090 GN=Dhrs1 PE=1 SV=1 && PF00106:short chain dehydrogenase	-	DHRS1 Dehydrogenase/reductase SDR family member 1
Sschl_15775	1096.55	1109.97	1027.87	17188.3	11481.7	10401	1078.13	13023.7	-3.59431	7.85668e-73	4.10137e-71	Sschl_15775	CM025837.1	32163406	32169753	-	762	protein_coding	- && sp|Q6P268|PDCL3_DANRE Phosducin-like protein 3 OS=Danio rerio OX=7955 GN=pdcl3 PE=2 SV=1 && PF02114:Phosducin	-	PDCL3 Phosducin-like protein 3
Sschl_12278	1324.5	1321.02	1336.76	4997.03	4286.67	4533.13	1327.43	4605.61	-1.79401	1.16595e-72	6.06898e-71	Sschl_12278	CM025834.1	24633630	24646313	+	3018	protein_coding	- && sp|A5PF48|MYO1C_DANRE Unconventional myosin-Ic OS=Danio rerio OX=7955 GN=myo1c PE=3 SV=1 && PF06017:Unconventional myosin tail, actin- and lipid-binding|PF00063:Myosin head (motor domain)	-	MYO1C Unconventional myosin-Ic
Sschl_12909	59.6092	55.981	67.4779	588.477	544.594	477.239	61.0227	536.77	-3.13126	1.77166e-72	9.19532e-71	Sschl_12909	CM025835.1	7634857	7641870	+	1023	protein_coding	- && sp|Q9D832|DNJB4_MOUSE DnaJ homolog subfamily B member 4 OS=Mus musculus OX=10090 GN=Dnajb4 PE=1 SV=1 && PF00226:DnaJ domain|PF01556:DnaJ C terminal domain	-	DNJB4 DnaJ homolog subfamily B member 4
Sschl_15659	189.308	133.196	140.773	1225.16	1448.36	1471.81	154.426	1381.78	-3.16381	2.17008e-72	1.12309e-70	Sschl_15659	CM025837.1	28415135	28420344	-	660	protein_coding	- && sp|Q5RET2|FKBP7_PONAB Peptidyl-prolyl cis-trans isomerase FKBP7 OS=Pongo abelii OX=9601 GN=FKBP7 PE=2 SV=1 && PF13499:EF-hand domain pair|PF00254:FKBP-type peptidyl-prolyl cis-trans isomerase	-	FKBP7 Peptidyl-prolyl cis-trans isomerase FKBP7
Sschl_07290	939.991	945.886	1005.77	90.3804	96.3625	55.6133	963.882	80.7854	3.59541	2.3932e-72	1.23503e-70	Sschl_07290	CM025830.1	10949666	10976371	+	3627	protein_coding	- && sp|P98198|AT8B2_HUMAN Phospholipid-transporting ATPase ID OS=Homo sapiens OX=9606 GN=ATP8B2 PE=1 SV=2 && PF13246:Cation transport ATPase (P-type)|PF16209:Phospholipid-translocating ATPase N-terminal|PF16212:Phospholipid-translocating P-type ATPase C-terminal	-	AT8B2 Phospholipid-transporting ATPase ID
Sschl_13444	1009.43	986.424	1119.2	152.642	137.244	108.64	1038.35	132.842	2.98231	4.14204e-72	2.13144e-70	Sschl_13444	CM025835.1	23501355	23527918	+	1245	protein_coding	- && sp|Q9NR56|MBNL1_HUMAN Muscleblind-like protein 1 OS=Homo sapiens OX=9606 GN=MBNL1 PE=1 SV=2 && -	-	MBNL1 Muscleblind-like protein 1
novel.696	83.8459	81.076	84.3474	1044.4	750.459	757.892	83.0897	850.916	-3.3525	4.51284e-72	2.31565e-70	-	CM025841.1	29780427	29782977	+	2527	-	- && - && -	-	NA
Sschl_14532	1608.14	1537.87	1604.93	108.457	185.425	177.186	1583.64	157.023	3.31558	5.18128e-72	2.65111e-70	Sschl_14532	CM025836.1	17476704	17486715	-	1767	protein_coding	- && sp|Q9BX10|GTPB2_HUMAN GTP-binding protein 2 OS=Homo sapiens OX=9606 GN=GTPBP2 PE=1 SV=1 && PF00009:Elongation factor Tu GTP binding domain|PF03144:Elongation factor Tu domain 2	-	GTPB2 GTP-binding protein 2
Sschl_17169	763.784	813.334	828.931	58.2452	83.2221	47.8533	802.016	63.1069	3.66946	7.34701e-72	3.74863e-70	Sschl_17169	CM025838.1	30936085	30968287	-	4545	protein_coding	- && sp|Q5F364|MRP1_CHICK Multidrug resistance-associated protein 1 OS=Gallus gallus OX=9031 GN=ABCC1 PE=2 SV=1 && PF00005:ABC transporter|PF00664:ABC transporter transmembrane region	-	MRP1 Multidrug resistance-associated protein 1
Sschl_15382	2125.62	2174.89	2053.42	14002.9	10982.4	10570.4	2117.98	11851.9	-2.48404	8.22775e-72	4.18618e-70	Sschl_15382	CM025837.1	15726365	15737255	-	1587	protein_coding	- && sp|Q5EAD2|SERA_BOVIN D-3-phosphoglycerate dehydrogenase OS=Bos taurus OX=9913 GN=PHGDH PE=2 SV=3 && PF00389:D-isomer specific 2-hydroxyacid dehydrogenase, catalytic domain|PF02826:D-isomer specific 2-hydroxyacid dehydrogenase, NAD binding domain	-	SERA D-3-phosphoglycerate dehydrogenase
Sschl_08374	537.138	538.576	559.601	50.2113	37.961	41.3866	545.105	43.1863	3.67797	9.11364e-72	4.62389e-70	Sschl_08374	CM025831.1	9725278	9744504	-	4527	protein_coding	- && sp|Q8CGB6|TNS2_MOUSE Tensin-2 OS=Mus musculus OX=10090 GN=Tns2 PE=1 SV=1 && PF10409:C2 domain of PTEN tumour-suppressor protein|PF00017:SH2 domain|PF08416:Phosphotyrosine-binding domain	-	TENS2 Tensin-2
Sschl_02015	1012.05	1109.33	1024.38	6625.89	5356.88	5095.73	1048.59	5692.83	-2.44005	1.40026e-71	7.08447e-70	Sschl_02015	CM025825.1	79453076	79464638	-	2520	protein_coding	- && sp|Q3V1T4|P3H1_MOUSE Prolyl 3-hydroxylase 1 OS=Mus musculus OX=10090 GN=P3h1 PE=1 SV=2 && PF13640:2OG-Fe(II) oxygenase superfamily	-	P3H1 Prolyl 3-hydroxylase 1
Sschl_14916	74.6753	61.7722	59.334	3157.29	1757.89	1545.53	65.2605	2153.57	-5.04397	2.37149e-71	1.19648e-69	Sschl_14916	CM025836.1	31128568	31131556	-	447	protein_coding	- && sp|P04464|CALM_WHEAT Calmodulin OS=Triticum aestivum OX=4565 PE=1 SV=3 && PF13499:EF-hand domain pair	-	CALM Calmodulin
Sschl_00573	714	785.021	802.173	60.2536	93.4424	77.5999	767.065	77.0986	3.29547	2.8941e-71	1.45608e-69	Sschl_00573	CM025825.1	19874226	19890478	+	1635	protein_coding	- && sp|P78314|3BP2_HUMAN SH3 domain-binding protein 2 OS=Homo sapiens OX=9606 GN=SH3BP2 PE=1 SV=2 && PF00169:PH domain	-	3BP2 SH3 domain-binding protein 2
Sschl_00311	259.398	298.565	268.166	1138.79	1168.03	1117.44	275.377	1141.42	-2.05141	5.24481e-71	2.63144e-69	Sschl_00311	CM025825.1	7790798	7805914	+	3312	protein_coding	- && sp|Q6WKZ4|RFIP1_HUMAN Rab11 family-interacting protein 1 OS=Homo sapiens OX=9606 GN=RAB11FIP1 PE=1 SV=3 && PF00168:C2 domain|PF09457:FIP domain	-	RFIP1 Rab11 family-interacting protein 1
Sschl_18845	1.96514	4.50422	2.32682	576.426	573.795	469.479	2.93206	539.9	-7.52924	1.30541e-70	6.5314e-69	Sschl_18845	CM025840.1	11199883	11201227	-	462	protein_coding	- && - && PF05782:Extracellular matrix protein 1 (ECM1)	-	ECM1 Extracellular matrix protein 1
Sschl_00154	514.211	583.618	536.333	30.1268	32.1208	27.16	544.721	29.8025	4.19761	1.61757e-70	8.07089e-69	Sschl_00154	CM025825.1	4016302	4042951	+	1407	protein_coding	- && sp|O00220|TR10A_HUMAN Tumor necrosis factor receptor superfamily member 10A OS=Homo sapiens OX=9606 GN=TNFRSF10A PE=1 SV=3 && PF00531:Death domain|PF00020:TNFR/NGFR cysteine-rich region	-	TNR26 Tumor necrosis factor receptor superfamily member 26
Sschl_03324	637.36	691.076	696.302	66.279	43.8011	36.2133	674.913	48.7645	3.83708	1.73112e-70	8.61363e-69	Sschl_03324	CM025827.1	10015476	10034144	-	2577	protein_coding	- && sp|Q5T3F8|CSCL2_HUMAN CSC1-like protein 2 OS=Homo sapiens OX=9606 GN=TMEM63B PE=1 SV=1 && PF13967:Late exocytosis, associated with Golgi transport|PF14703:Cytosolic domain of 10TM putative phosphate transporter|PF02714:Calcium-dependent channel, 7TM region, putative phosphate	-	CSCL2 CSC1-like protein 2
Sschl_02455	155.901	193.681	137.864	2096.83	1588.52	1523.54	162.482	1736.3	-3.41713	2.70211e-70	1.34081e-68	Sschl_02455	CM025826.1	15211473	15224737	-	1767	protein_coding	- && sp|Q9UH65|SWP70_HUMAN Switch-associated protein 70 OS=Homo sapiens OX=9606 GN=SWAP70 PE=1 SV=1 && PF00169:PH domain	-	SWP70 Switch-associated protein 70
Sschl_05865	753.303	730.971	732.95	90.3804	99.2826	118.987	739.074	102.883	2.82857	2.97745e-70	1.47339e-68	Sschl_05865	CM025829.1	9806649	9858368	+	7194	protein_coding	- && sp|Q9W6V5|PTPRJ_CHICK Receptor-type tyrosine-protein phosphatase eta OS=Gallus gallus OX=9031 GN=PTPRJ PE=2 SV=2 && PF00102:Protein-tyrosine phosphatase|PF18861:Transmembrane domain of protein tyrosine phosphatase, receptor type J|PF00041:Fibronectin type III domain	-	PTPRJ Receptor-type tyrosine-protein phosphatase eta
Sschl_23966	48.4734	45.6857	41.3011	399.682	379.61	372.48	45.1534	383.924	-3.08842	6.48276e-70	3.19922e-68	Sschl_23966	CM025845.1	24438186	24466107	-	3294	protein_coding	- && sp|Q6UXM1|LRIG3_HUMAN Leucine-rich repeats and immunoglobulin-like domains protein 3 OS=Homo sapiens OX=9606 GN=LRIG3 PE=1 SV=1 && PF07679:Immunoglobulin I-set domain|PF13855:Leucine rich repeat|PF13927:Immunoglobulin domain	-	LRIG3 Leucine-rich repeats and immunoglobulin-like domains protein 3
Sschl_24523	1616	1600.93	1536.87	20211.1	13699.5	12854.4	1584.6	15588.3	-3.29807	1.33153e-69	6.55318e-68	Sschl_24523	CM025846.1	13077160	13077552	+	282	protein_coding	- && sp|Q0VCM0|S10AG_BOVIN Protein S100-A16 OS=Bos taurus OX=9913 GN=S100A16 PE=3 SV=1 && -	-	S10AG Protein S100-A16
novel.37	34.0624	28.9557	27.9219	373.572	325.588	341.44	30.3133	346.867	-3.5162	1.41505e-69	6.94526e-68	-	CM025825.1	67192101	67207074	+	1899	-	- && sp|Q9DE66|KERA_COTJA Keratocan OS=Coturnix japonica OX=93934 GN=KERA PE=2 SV=1 && PF13855:Leucine rich repeat	-	NA
Sschl_14451	70.745	48.903	74.4584	767.229	683.298	640.199	64.7021	696.909	-3.42507	1.5826e-69	7.74658e-68	Sschl_14451	CM025836.1	14874266	14883737	+	1782	protein_coding	- && sp|Q8N2H3|PYRD2_HUMAN Pyridine nucleotide-disulfide oxidoreductase domain-containing protein 2 OS=Homo sapiens OX=9606 GN=PYROXD2 PE=1 SV=2 && PF01593:Flavin containing amine oxidoreductase|PF13450:NAD(P)-binding Rossmann-like domain	-	PYRD2 Pyridine nucleotide-disulfide oxidoreductase domain-containing protein 2
Sschl_24491	1.31009	10.2954	8.72559	9596.39	7932.38	7361.64	6.77701	8296.81	-10.2511	3.10706e-69	1.51675e-67	Sschl_24491	CM025846.1	12419990	12427446	+	429	protein_coding	- && sp|P29373|RABP2_HUMAN Cellular retinoic acid-binding protein 2 OS=Homo sapiens OX=9606 GN=CRABP2 PE=1 SV=2 && PF00061:Lipocalin / cytosolic fatty-acid binding protein family	-	RABP2 Cellular retinoic acid-binding protein 2
Sschl_01349	1228.87	1220.64	1235.54	76.3212	70.0818	126.747	1228.35	91.0499	3.73438	4.13143e-69	2.01137e-67	Sschl_01349	CM025825.1	58005707	58007557	-	1065	protein_coding	- && sp|Q5GLH2|TRIB2_BOVIN Tribbles homolog 2 OS=Bos taurus OX=9913 GN=TRIB2 PE=2 SV=1 && PF00069:Protein kinase domain	-	TRIB3 Tribbles homolog 3
Sschl_09557	2314.28	2201.28	2253.53	692.917	684.758	624.679	2256.36	667.451	1.75996	2.17368e-68	1.0554e-66	Sschl_09557	CM025832.1	4642363	4646905	+	696	protein_coding	- && sp|Q60HE3|NDUS8_MACFA NADH dehydrogenase [ubiquinone] iron-sulfur protein 8, mitochondrial OS=Macaca fascicularis OX=9541 GN=NDUFS8 PE=2 SV=1 && PF12838:4Fe-4S dicluster domain	-	NDUS8 NADH dehydrogenase [ubiquinone] iron-sulfur protein 8, mitochondrial
Sschl_12204	29.4771	50.1899	31.9938	956.024	721.259	657.013	37.2203	778.098	-4.38492	2.70514e-68	1.30992e-66	Sschl_12204	CM025834.1	21891148	21892391	-	594	protein_coding	- && sp|Q9D0N8|TMM88_MOUSE Transmembrane protein 88 OS=Mus musculus OX=10090 GN=Tmem88 PE=1 SV=1 && -	-	TMM88 Transmembrane protein 88
Sschl_16653	9439.87	9639.03	9253.2	100808	70419.1	66252.2	9444.03	79159.9	-3.06725	4.32908e-68	2.09069e-66	Sschl_16653	CM025838.1	17102995	17106851	+	1212	protein_coding	- && sp|P27659|RL3_MOUSE 60S ribosomal protein L3 OS=Mus musculus OX=10090 GN=Rpl3 PE=1 SV=3 && PF00297:Ribosomal protein L3	-	RL3 60S ribosomal protein L3
Sschl_14816	1688.05	1779.81	1799.8	188.795	280.327	274.186	1755.89	247.769	2.81263	6.58005e-68	3.1693e-66	Sschl_14816	CM025836.1	27597935	27613444	+	1704	protein_coding	- && sp|O88447|KLC1_MOUSE Kinesin light chain 1 OS=Mus musculus OX=10090 GN=Klc1 PE=1 SV=3 && PF13424:Tetratricopeptide repeat	-	KLC1 Kinesin light chain 1
Sschl_21151	258.088	258.671	281.546	1677.06	1375.36	1324.37	266.102	1458.93	-2.45205	7.60447e-68	3.65298e-66	Sschl_21151	CM025842.1	16802318	16816642	+	2925	protein_coding	- && sp|Q2PW47|MED24_DANRE Mediator of RNA polymerase II transcription subunit 24 OS=Danio rerio OX=7955 GN=med24 PE=2 SV=2 && PF11277:Mediator complex subunit 24 N-terminal	-	MED24 Mediator of RNA polymerase II transcription subunit 24
Sschl_01414	47.8184	42.4684	57.0072	678.857	537.294	505.693	49.098	573.948	-3.54026	9.46175e-68	4.53311e-66	Sschl_01414	CM025825.1	59372313	59379398	+	990	protein_coding	- && - && -	-	NA
Sschl_19097	50532.9	56069.2	50808.5	251641	218646	201947	52470.2	224078	-2.09442	1.11327e-67	5.31955e-66	Sschl_19097	CM025840.1	17961992	17979964	+	4071	protein_coding	- && sp|O93484|CO1A2_ONCMY Collagen alpha-2(I) chain OS=Oncorhynchus mykiss OX=8022 GN=col1a2 PE=2 SV=2 && PF01410:Fibrillar collagen C-terminal domain|PF01391:Collagen triple helix repeat (20 copies)	-	CO1A2 Collagen alpha-2(I) chain
Sschl_14587	61.5743	62.4156	66.8962	686.891	497.873	589.759	63.6287	591.508	-3.21233	1.45931e-67	6.95464e-66	Sschl_14587	CM025836.1	19686908	19689997	+	633	protein_coding	- && sp|Q91XQ5|CHSTF_MOUSE Carbohydrate sulfotransferase 15 OS=Mus musculus OX=10090 GN=Chst15 PE=2 SV=1 && PF00685:Sulfotransferase domain	-	CHSTF Carbohydrate sulfotransferase 15
Sschl_10003	936.061	974.199	976.103	176.744	154.764	126.747	962.121	152.751	2.67118	1.50218e-67	7.14011e-66	Sschl_10003	CM025832.1	18604999	18692754	-	4302	protein_coding	- && sp|O88280|SLIT3_RAT Slit homolog 3 protein OS=Rattus norvegicus OX=10116 GN=Slit3 PE=2 SV=1 && PF00008:EGF-like domain|PF01462:Leucine rich repeat N-terminal domain|PF02210:Laminin G domain|PF13855:Leucine rich repeat	-	SLIT3 Slit homolog 3 protein
Sschl_24507	9200.12	8713.09	8955.95	101817	67655.2	67702	8956.39	79057.9	-3.14188	2.17028e-67	1.02886e-65	Sschl_24507	CM025846.1	12726581	12726947	-	255	protein_coding	- && sp|Q91061|S10I_ICTPU Ictacalcin OS=Ictalurus punctatus OX=7998 PE=2 SV=1 && -	-	S10I Ictacalcin
Sschl_06159	6051.32	5793.07	5924.09	49518.4	35616.2	35139.8	5922.83	40091.5	-2.75884	2.72666e-67	1.28924e-65	Sschl_06159	CM025829.1	17717294	17722373	-	1014	protein_coding	- && sp|P17785|ANXA2_CHICK Annexin A2 OS=Gallus gallus OX=9031 GN=ANXA2 PE=1 SV=2 && PF00191:Annexin	-	ANXA2 Annexin A2
Sschl_01623	26.8569	25.0949	20.3597	373.572	516.853	385.413	24.1038	425.28	-4.14715	2.7956e-67	1.31839e-65	Sschl_01623	CM025825.1	65190658	65218116	+	2094	protein_coding	- && sp|Q86VW2|ARHGP_HUMAN Rho guanine nucleotide exchange factor 25 OS=Homo sapiens OX=9606 GN=ARHGEF25 PE=1 SV=2 && PF00621:RhoGEF domain	-	ARHGP Rho guanine nucleotide exchange factor 25
Sschl_09771	11.1358	3.2173	5.23535	331.395	360.629	323.333	6.52948	338.452	-5.70818	6.36264e-67	2.99276e-65	Sschl_09771	CM025832.1	10139968	10167462	-	1785	protein_coding	- && sp|A8MQ27|NEU1B_HUMAN E3 ubiquitin-protein ligase NEURL1B OS=Homo sapiens OX=9606 GN=NEURL1B PE=1 SV=1 && PF07177:Neuralized|PF13920:Zinc finger, C3HC4 type (RING finger)	-	NEU1B E3 ubiquitin-protein ligase NEURL1B
Sschl_16846	144.11	117.753	129.72	700.95	763.6	690.639	130.528	718.396	-2.46109	7.60202e-67	3.56644e-65	Sschl_16846	CM025838.1	22109213	22177287	-	5931	protein_coding	- && sp|P35580|MYH10_HUMAN Myosin-10 OS=Homo sapiens OX=9606 GN=MYH10 PE=1 SV=3 && PF00063:Myosin head (motor domain)|PF02736:Myosin N-terminal SH3-like domain|PF01576:Myosin tail	-	MYH10 Myosin-10
Sschl_12111	979.294	1005.08	1198.31	116.49	110.963	76.3066	1060.9	101.253	3.40593	7.93228e-67	3.71173e-65	Sschl_12111	CM025834.1	18732572	18763969	-	8427	protein_coding	- && sp|O43149|ZZEF1_HUMAN Zinc finger ZZ-type and EF-hand domain-containing protein 1 OS=Homo sapiens OX=9606 GN=ZZEF1 PE=1 SV=6 && PF03256:Anaphase-promoting complex, subunit 10 (APC10)|PF00569:Zinc finger, ZZ type	-	ZZEF1 Zinc finger ZZ-type and EF-hand domain-containing protein 1
Sschl_24347	740.857	792.099	793.447	3747.77	3066.08	3144.09	775.468	3319.31	-2.09654	8.60222e-67	4.01481e-65	Sschl_24347	CM025846.1	10433475	10440726	+	2217	protein_coding	- && sp|Q9R1J8|P3H1_RAT Prolyl 3-hydroxylase 1 OS=Rattus norvegicus OX=10116 GN=P3h1 PE=1 SV=1 && PF13640:2OG-Fe(II) oxygenase superfamily	-	P3H3 Prolyl 3-hydroxylase 3
Sschl_23390	1993.96	2003.09	1995.25	437.843	524.154	422.919	1997.43	461.639	2.11232	9.65315e-67	4.49369e-65	Sschl_23390	CM025845.1	4131279	4171974	-	2295	protein_coding	- && sp|A7MB70|SEM3C_BOVIN Semaphorin-3C OS=Bos taurus OX=9913 GN=SEMA3C PE=2 SV=1 && PF01403:Sema domain	-	SEM3C Semaphorin-3C
Sschl_09691	49.1285	57.9114	58.1706	431.818	455.532	399.64	55.0702	428.996	-2.95897	1.16575e-66	5.4128e-65	Sschl_09691	CM025832.1	8400360	8402741	+	1521	protein_coding	- && sp|P26632|EGR1_DANRE Early growth response protein 1 OS=Danio rerio OX=7955 GN=egr1 PE=2 SV=2 && PF11914:Domain of unknown function (DUF3432)|PF11928:Early growth response N-terminal domain	zf-C2H2	EGR1 Early growth response protein 1
Sschl_09123	3955.17	4013.9	3678.13	31038.6	24141.7	21480.9	3882.4	25553.8	-2.71839	1.52614e-66	7.06797e-65	Sschl_09123	CM025831.1	28833067	28835610	+	570	protein_coding	- && sp|I0J1J1|ENOA_THUAL Alpha-enolase OS=Thunnus albacares OX=8236 GN=ENO1 PE=1 SV=1 && PF00113:Enolase, C-terminal TIM barrel domain	-	ENOA Alpha-enolase
Sschl_04265	83.1909	81.076	72.1315	542.283	541.674	474.653	78.7995	519.536	-2.72046	1.57326e-66	7.26759e-65	Sschl_04265	CM025827.1	34320588	34332982	+	1212	protein_coding	- && sp|Q14558|KPRA_HUMAN Phosphoribosyl pyrophosphate synthase-associated protein 1 OS=Homo sapiens OX=9606 GN=PRPSAP1 PE=1 SV=2 && PF14572:Phosphoribosyl synthetase-associated domain|PF13793:N-terminal domain of ribose phosphate pyrophosphokinase	-	KPRA Phosphoribosyl pyrophosphate synthase-associated protein 1
Sschl_19100	406.784	394.441	426.972	1679.07	1465.88	1513.2	409.399	1552.71	-1.92116	3.02504e-66	1.39383e-64	Sschl_19100	CM025840.1	18003299	18018559	-	1452	protein_coding	- && sp|Q29S03|SGCE_BOVIN Epsilon-sarcoglycan OS=Bos taurus OX=9913 GN=SGCE PE=2 SV=3 && PF05510:Sarcoglycan alpha/epsilon	-	SGCE Epsilon-sarcoglycan
Sschl_09579	1203.32	1185.9	1342.58	122.516	103.663	63.3733	1243.93	96.5172	3.71254	3.99384e-66	1.83554e-64	Sschl_09579	CM025832.1	5825096	5908104	+	2325	protein_coding	- && sp|Q9QUS6|TRIM1_MOUSE Probable E3 ubiquitin-protein ligase MID2 OS=Mus musculus OX=10090 GN=Mid2 PE=2 SV=2 && PF13445:RING-type zinc-finger|PF13765:SPRY-associated domain|PF00643:B-box zinc finger|PF00041:Fibronectin type III domain|PF00622:SPRY domain|PF18568:TRIM C-terminal subgroup One Signature domain	-	TRIM1 Probable E3 ubiquitin-protein ligase MID2
Sschl_07057	764.439	765.074	827.186	54.2283	48.1812	21.9866	785.566	41.4654	4.28937	4.04184e-66	1.85289e-64	Sschl_07057	CM025830.1	5371767	5395257	+	2157	protein_coding	- && sp|B0JZG0|S23A2_XENTR Solute carrier family 23 member 2 OS=Xenopus tropicalis OX=8364 GN=slc23a2 PE=2 SV=1 && PF00860:Permease family	-	S23A2 Solute carrier family 23 member 2
Sschl_02149	4794.28	4910.24	4874.7	1052.43	1305.27	1280.4	4859.74	1212.7	1.99959	4.80607e-66	2.19765e-64	Sschl_02149	CM025826.1	3035276	3064570	-	720	protein_coding	- && sp|Q3ZCD0|CD81_BOVIN CD81 antigen OS=Bos taurus OX=9913 GN=CD81 PE=2 SV=1 && PF00335:Tetraspanin family	-	CD81 CD81 antigen
Sschl_07576	501.765	492.247	500.849	42.1775	40.8811	50.4399	498.287	44.4995	3.47337	5.76974e-66	2.62723e-64	Sschl_07576	CM025830.1	20110135	20142103	-	1545	protein_coding	- && sp|Q9Z0J5|TRXR2_RAT Thioredoxin reductase 2, mitochondrial OS=Rattus norvegicus OX=10116 GN=Txnrd2 PE=1 SV=3 && PF07992:Pyridine nucleotide-disulphide oxidoreductase|PF02852:Pyridine nucleotide-disulphide oxidoreductase, dimerisation domain	-	TRXR2 Thioredoxin reductase 2, mitochondrial
Sschl_02753	301.321	283.766	241.408	1323.57	1303.81	1239.01	275.498	1288.8	-2.22644	5.77462e-66	2.62723e-64	Sschl_02753	CM025826.1	28587644	28640477	-	933	protein_coding	- && sp|Q5ZPR3|CD276_HUMAN CD276 antigen OS=Homo sapiens OX=9606 GN=CD276 PE=1 SV=1 && PF07686:Immunoglobulin V-set domain|PF08205:CD80-like C2-set immunoglobulin domain	-	CD276 CD276 antigen
Sschl_02152	652.426	683.355	724.806	86.3635	67.1617	53.0266	686.862	68.8506	3.34995	6.38631e-66	2.89823e-64	Sschl_02152	CM025826.1	3084191	3103663	+	2946	protein_coding	- && sp|Q0VCK5|AP2A2_BOVIN AP-2 complex subunit alpha-2 OS=Bos taurus OX=9913 GN=AP2A2 PE=1 SV=1 && PF02883:Adaptin C-terminal domain|PF02296:Alpha adaptin AP2, C-terminal domain|PF01602:Adaptin N terminal region	-	AP2A2 AP-2 complex subunit alpha-2
Sschl_12568	465.738	487.743	510.738	30.1268	36.5009	37.5066	488.073	34.7115	3.79536	2.33551e-65	1.05724e-63	Sschl_12568	CM025834.1	31830738	31840102	-	1323	protein_coding	- && sp|Q1L8J7|YAP1_DANRE Transcriptional coactivator YAP1 OS=Danio rerio OX=7955 GN=yap1 PE=2 SV=2 && PF00397:WW domain	-	YAP1 Transcriptional coactivator YAP1
Sschl_12592	313.112	265.106	293.18	1803.59	1528.66	1426.54	290.466	1586.27	-2.44728	2.39761e-65	1.08264e-63	Sschl_12592	CM025834.1	32693380	32698560	-	1329	protein_coding	- && sp|Q9DF58|ILK_CHICK Integrin-linked protein kinase OS=Gallus gallus OX=9031 GN=ILK PE=1 SV=1 && PF07714:Protein tyrosine kinase|PF12796:Ankyrin repeats (3 copies)	-	ILK Integrin-linked protein kinase
Sschl_01518	228.611	209.768	238.499	1154.86	1446.9	1528.72	225.626	1376.83	-2.61123	2.48349e-65	1.11862e-63	Sschl_01518	CM025825.1	63141922	63146401	-	1212	protein_coding	- && sp|Q5REN1|FBLI1_PONAB Filamin-binding LIM protein 1 OS=Pongo abelii OX=9601 GN=FBLIM1 PE=2 SV=1 && PF00412:LIM domain	-	FBLI1 Filamin-binding LIM protein 1
Sschl_25250	1948.76	2021.75	2035.97	14732	10937.1	10689.4	2002.16	12119.5	-2.59735	3.07848e-65	1.38317e-63	Sschl_25250	CM025847.1	11281648	11288789	+	900	protein_coding	- && sp|Q0IH88|ARC2A_XENLA Actin-related protein 2/3 complex subunit 2-A OS=Xenopus laevis OX=8355 GN=arpc2-a PE=2 SV=1 && PF04045:Arp2/3 complex, 34 kD subunit p34-Arc	-	ARC2A Actin-related protein 2/3 complex subunit 2-A
novel.666	696.969	610	703.864	2568.81	2487.9	2340.93	670.278	2465.88	-1.87835	3.24694e-65	1.45524e-63	-	CM025840.1	4880870	4897033	+	4832	-	- && - && -	-	NA
novel.574	620.984	562.384	592.177	2241.43	2036.75	1987.85	591.848	2088.68	-1.81798	4.53293e-65	2.02658e-63	-	CM025837.1	13284726	13321166	+	5397	-	- && sp|Q13491|GPM6B_HUMAN Neuronal membrane glycoprotein M6-b OS=Homo sapiens OX=9606 GN=GPM6B PE=1 SV=2 && PF01275:Myelin proteolipid protein (PLP or lipophilin)	-	NA
Sschl_03828	27020	25921.1	26977.8	7252.53	5710.21	6008.82	26639.6	6323.85	2.07532	5.89191e-65	2.62765e-63	Sschl_03828	CM025827.1	23475589	23480978	+	1539	protein_coding	- && sp|Q98T91|C340_ORYLA Cytochrome P450 3A40 OS=Oryzias latipes OX=8090 GN=cyp3a40 PE=2 SV=1 && PF00067:Cytochrome P450	-	C340 Cytochrome P450 3A40
Sschl_20042	1830.85	1757.29	1855.64	552.325	537.294	496.639	1814.6	528.753	1.78239	6.39013e-65	2.84282e-63	Sschl_20042	CM025841.1	17670666	17815430	-	26655	protein_coding	- && sp|Q8NF91|SYNE1_HUMAN Nesprin-1 OS=Homo sapiens OX=9606 GN=SYNE1 PE=1 SV=4 && PF00307:Calponin homology (CH) domain|PF10541:Nuclear envelope localisation domain|PF00435:Spectrin repeat	-	SYNE1 Nesprin-1
Sschl_15502	82.5358	70.7806	98.3083	899.787	722.719	698.399	83.8749	773.635	-3.20027	6.51264e-65	2.89021e-63	Sschl_15502	CM025837.1	19935283	19937673	-	1050	protein_coding	- && sp|P85442|VGLL3_MOUSE Transcription cofactor vestigial-like protein 3 OS=Mus musculus OX=10090 GN=Vgll3 PE=2 SV=1 && PF07545:Vestigial/Tondu family	-	VGLL3 Transcription cofactor vestigial-like protein 3
Sschl_18995	7910.34	8041.96	8235.79	1172.94	979.685	716.506	8062.7	956.376	3.07902	1.43916e-64	6.37111e-63	Sschl_18995	CM025840.1	15484589	15505642	-	1449	protein_coding	- && sp|Q99JR5|TINAL_MOUSE Tubulointerstitial nephritis antigen-like OS=Mus musculus OX=10090 GN=Tinagl1 PE=1 SV=1 && PF00112:Papain family cysteine protease	-	TINAL Tubulointerstitial nephritis antigen-like
novel.542	300.666	273.471	269.33	2323.78	1768.11	1674.86	281.156	1922.25	-2.77183	2.6032e-64	1.14961e-62	-	CM025837.1	9688673	9691098	+	943	-	- && - && -	-	NA
Sschl_19248	937.371	987.711	946.436	218.921	230.686	209.52	957.173	219.709	2.1242	2.86227e-64	1.26094e-62	Sschl_19248	CM025840.1	23413948	23518658	+	9342	protein_coding	- && sp|Q1LUA6|TRIO_DANRE Triple functional domain protein OS=Danio rerio OX=7955 GN=trio PE=3 SV=1 && PF00018:SH3 domain|PF00435:Spectrin repeat|PF00069:Protein kinase domain|PF07679:Immunoglobulin I-set domain|PF00621:RhoGEF domain|PF16609:SH3-RhoGEF linking unstructured region	-	TRIO Triple functional domain protein
novel.788	801.776	729.684	801.009	126.533	119.723	142.266	777.49	129.507	2.58092	2.88863e-64	1.26945e-62	-	CM025844.1	2240345	2424974	-	8950	-	- && sp|Q8C8R3|ANK2_MOUSE Ankyrin-2 OS=Mus musculus OX=10090 GN=Ank2 PE=1 SV=2 && PF17809:UPA domain|PF00531:Death domain	-	NA
Sschl_21362	10869.8	11490.3	11138.5	933.931	1372.44	1528.72	11166.2	1278.36	3.12409	3.19946e-64	1.40233e-62	Sschl_21362	CM025842.1	22085741	22095919	-	846	protein_coding	- && sp|Q10587|TEF_HUMAN Thyrotroph embryonic factor OS=Homo sapiens OX=9606 GN=TEF PE=1 SV=3 && PF07716:Basic region leucine zipper	TF_bZIP	TEF Transcription factor VBP
Sschl_16654	670.767	561.097	545.64	14816.4	8877.03	7763.87	592.502	10485.8	-4.1453	3.20652e-64	1.40233e-62	Sschl_16654	CM025838.1	17107180	17108577	+	585	protein_coding	- && sp|P39872|RL3_BOVIN 60S ribosomal protein L3 OS=Bos taurus OX=9913 GN=RPL3 PE=2 SV=2 && PF00297:Ribosomal protein L3	-	RL3 60S ribosomal protein L3
Sschl_16602	106.773	129.979	96.5632	713.001	829.301	742.372	111.105	761.558	-2.77968	3.63306e-64	1.58503e-62	Sschl_16602	CM025838.1	16279436	16292458	+	1104	protein_coding	- && sp|Q9EQC1|3BHS7_MOUSE 3 beta-hydroxysteroid dehydrogenase type 7 OS=Mus musculus OX=10090 GN=Hsd3b7 PE=1 SV=1 && PF01073:3-beta hydroxysteroid dehydrogenase/isomerase family	-	3BHS7 3 beta-hydroxysteroid dehydrogenase type 7
Sschl_08611	543.688	586.836	536.915	1785.52	1744.74	1708.49	555.813	1746.25	-1.65118	3.65081e-64	1.58894e-62	Sschl_08611	CM025831.1	15779107	15783239	+	558	protein_coding	- && sp|P62833|RAP1A_BOVIN Ras-related protein Rap-1A OS=Bos taurus OX=9913 GN=RAP1A PE=1 SV=1 && PF00071:Ras family	-	RAP1A Ras-related protein Rap-1A
Sschl_18604	518.141	526.35	513.646	66.279	64.2417	59.4933	519.379	63.338	3.04299	3.78706e-64	1.64427e-62	Sschl_18604	CM025840.1	5631404	5636102	-	1776	protein_coding	- && sp|A3KQS4|MINY1_DANRE Ubiquitin carboxyl-terminal hydrolase MINDY-1 OS=Danio rerio OX=7955 GN=mindy1 PE=3 SV=1 && PF04424:MINDY deubiquitinase	-	MINY1 Ubiquitin carboxyl-terminal hydrolase MINDY-1
Sschl_13631	2176.72	2149.16	2294.83	389.64	480.352	514.746	2206.9	461.579	2.25006	4.53179e-64	1.9629e-62	Sschl_13631	CM025835.1	27189513	27197772	-	2559	protein_coding	- && sp|Q8BGR2|LRC8D_MOUSE Volume-regulated anion channel subunit LRRC8D OS=Mus musculus OX=10090 GN=Lrrc8d PE=1 SV=1 && PF12534:Pannexin-like TM region of LRRC8|PF13855:Leucine rich repeat	-	LRC8D Volume-regulated anion channel subunit LRRC8D
Sschl_24947	89.7413	112.606	104.125	1831.71	1169.49	1160.12	102.157	1387.11	-3.76079	7.84784e-64	3.39109e-62	Sschl_24947	CM025847.1	1861247	1863516	-	1023	protein_coding	- && sp|P68362|TBA1A_CRIGR Tubulin alpha-1A chain OS=Cricetulus griseus OX=10029 GN=TUBA1A PE=2 SV=1 && PF00091:Tubulin/FtsZ family, GTPase domain|PF03953:Tubulin C-terminal domain	-	TBA1A Tubulin alpha-1A chain
Sschl_15248	5.89542	3.86076	0.581706	630.655	467.212	437.146	3.44596	511.671	-7.25013	8.82634e-64	3.80481e-62	Sschl_15248	CM025837.1	10308902	10310850	-	957	protein_coding	- && sp|P79386|NR0B1_PIG Nuclear receptor subfamily 0 group B member 1 OS=Sus scrofa OX=9823 GN=NR0B1 PE=2 SV=2 && PF00104:Ligand-binding domain of nuclear hormone receptor	Miscellaneous	NR0B1 Nuclear receptor subfamily 0 group B member 1
Sschl_12569	855.49	892.479	846.382	9108.34	6098.58	6154.97	864.784	7120.63	-3.04111	1.13675e-63	4.88858e-62	Sschl_12569	CM025834.1	31844758	31850356	+	1176	protein_coding	- && sp|Q86XS5|ANGL5_HUMAN Angiopoietin-related protein 5 OS=Homo sapiens OX=9606 GN=ANGPTL5 PE=1 SV=3 && PF00147:Fibrinogen beta and gamma chains, C-terminal globular domain	-	ANGL5 Angiopoietin-related protein 5
Sschl_17211	905.274	913.713	826.022	4223.78	3918.74	3367.84	881.67	3836.79	-2.12095	1.50328e-63	6.44947e-62	Sschl_17211	CM025838.1	32532501	32545930	-	1344	protein_coding	- && sp|Q9HB40|RISC_HUMAN Retinoid-inducible serine carboxypeptidase OS=Homo sapiens OX=9606 GN=SCPEP1 PE=1 SV=1 && PF00450:Serine carboxypeptidase	-	RISC Retinoid-inducible serine carboxypeptidase
Sschl_06894	193.894	175.021	187.891	7138.05	4476.48	3044.5	185.602	4886.34	-4.7179	1.71725e-63	7.34997e-62	Sschl_06894	CM025830.1	489091	492308	+	1140	protein_coding	- && sp|P12716|ACTC_PISOC Actin, cytoplasmic OS=Pisaster ochraceus OX=7612 PE=3 SV=1 && PF00022:Actin	-	ACTC Actin, cytoplasmic
Sschl_01103	130.354	130.622	104.707	911.838	728.559	870.412	121.895	836.936	-2.77995	2.37979e-63	1.01617e-61	Sschl_01103	CM025825.1	49332842	49334368	-	303	protein_coding	- && - && -	-	NA
Sschl_02852	834.529	813.977	848.127	156.659	173.744	183.653	832.211	171.352	2.2711	2.85648e-63	1.21683e-61	Sschl_02852	CM025826.1	31627762	31640247	+	1077	protein_coding	- && sp|Q9NYL9|TMOD3_HUMAN Tropomodulin-3 OS=Homo sapiens OX=9606 GN=TMOD3 PE=1 SV=1 && PF03250:Tropomodulin	-	TMOD3 Tropomodulin-3
Sschl_05214	165.727	176.952	159.969	1534.46	1224.97	1057.95	167.549	1272.46	-2.92272	2.92459e-63	1.24292e-61	Sschl_05214	CM025828.1	25515833	25517448	-	828	protein_coding	- && sp|Q6IRB2|HES1A_XENLA Transcription factor HES-1-A OS=Xenopus laevis OX=8355 GN=hes1-a PE=1 SV=1 && PF07527:Hairy Orange|PF00010:Helix-loop-helix DNA-binding domain	bHLH	HES1 Transcription factor HES-1
Sschl_09754	491.285	495.464	452.567	2410.14	2023.61	1956.81	479.772	2130.19	-2.14921	3.41624e-63	1.44846e-61	Sschl_09754	CM025832.1	9565725	9569975	+	1038	protein_coding	- && sp|Q9R1J0|NSDHL_MOUSE Sterol-4-alpha-carboxylate 3-dehydrogenase, decarboxylating OS=Mus musculus OX=10090 GN=Nsdhl PE=1 SV=1 && PF01073:3-beta hydroxysteroid dehydrogenase/isomerase family	-	NSDHL Sterol-4-alpha-carboxylate 3-dehydrogenase, decarboxylating
novel.604	133.629	122.257	119.25	2731.5	1741.82	1488.62	125.046	1987.32	-3.98908	3.43393e-63	1.45255e-61	-	CM025837.1	13370371	13371787	-	586	-	- && sp|P20065|TYB4_MOUSE Thymosin beta-4 OS=Mus musculus OX=10090 GN=Tmsb4x PE=1 SV=1 && PF01290:Thymosin beta-4 family	-	NA
Sschl_15473	218.785	198.186	234.428	1763.42	1397.26	1285.57	217.133	1482.08	-2.76827	4.01522e-63	1.69446e-61	Sschl_15473	CM025837.1	18432237	18439058	-	924	protein_coding	- && sp|Q9QYI5|DNJB2_MOUSE DnaJ homolog subfamily B member 2 OS=Mus musculus OX=10090 GN=Dnajb2 PE=1 SV=3 && PF00226:DnaJ domain	-	DNJB6 DnaJ homolog subfamily B member 6
Sschl_24679	178.828	202.69	164.623	2934.35	1892.21	1831.36	182.047	2219.31	-3.60677	4.4091e-63	1.85634e-61	Sschl_24679	CM025846.1	15578893	15580288	-	528	protein_coding	- && sp|Q9NWM8|FKB14_HUMAN Peptidyl-prolyl cis-trans isomerase FKBP14 OS=Homo sapiens OX=9606 GN=FKBP14 PE=1 SV=1 && PF00254:FKBP-type peptidyl-prolyl cis-trans isomerase|PF13499:EF-hand domain pair	-	FKB14 Peptidyl-prolyl cis-trans isomerase FKBP14
Sschl_00546	10.4807	9.00844	5.81706	251.057	290.547	257.373	8.43541	266.326	-4.99523	6.70015e-63	2.81437e-61	Sschl_00546	CM025825.1	19228585	19232224	-	1167	protein_coding	- && sp|Q9DGA0|CCNB1_ORYJA G2/mitotic-specific cyclin-B1 OS=Oryzias javanicus OX=123683 GN=ccnb1 PE=2 SV=2 && PF02984:Cyclin, C-terminal domain|PF00134:Cyclin, N-terminal domain	-	CCNB1 G2/mitotic-specific cyclin-B1
Sschl_24213	804.397	786.308	771.342	50.2113	97.8225	71.1332	787.349	73.0557	3.40594	7.13361e-63	2.9895e-61	Sschl_24213	CM025846.1	6823904	6830997	+	936	protein_coding	- && sp|A2AGA4|RHBL2_MOUSE Rhomboid-related protein 2 OS=Mus musculus OX=10090 GN=Rhbdl2 PE=1 SV=1 && PF01694:Rhomboid family	-	RHBL2 Rhomboid-related protein 2
Sschl_17941	478.839	442.057	493.287	34.1437	30.6608	36.2133	471.394	33.6726	3.80543	7.18602e-63	3.00449e-61	Sschl_17941	CM025839.1	23612412	23640918	-	4188	protein_coding	- && sp|Q06190|P2R3A_HUMAN Serine/threonine-protein phosphatase 2A regulatory subunit B'' subunit alpha OS=Homo sapiens OX=9606 GN=PPP2R3A PE=1 SV=1 && PF13499:EF-hand domain pair|PF17958:EF-hand domain	-	P2R3A Serine/threonine-protein phosphatase 2A regulatory subunit B'' subunit alpha
Sschl_00968	480.804	526.35	483.398	48.2029	37.961	47.8533	496.851	44.6724	3.48049	8.94304e-63	3.73047e-61	Sschl_00968	CM025825.1	46392889	46398191	+	1878	protein_coding	- && sp|Q5SWA1|PR15B_HUMAN Protein phosphatase 1 regulatory subunit 15B OS=Homo sapiens OX=9606 GN=PPP1R15B PE=1 SV=1 && PF10488:Phosphatase-1 catalytic subunit binding region	-	PR15B Protein phosphatase 1 regulatory subunit 15B
novel.315	25.5468	28.9557	24.4317	299.26	274.487	298.76	26.3114	290.835	-3.46758	9.66493e-63	4.0223e-61	-	CM025831.1	5808797	5821970	+	3345	-	- && sp|P55268|LAMB2_HUMAN Laminin subunit beta-2 OS=Homo sapiens OX=9606 GN=LAMB2 PE=1 SV=2 && -	-	NA
Sschl_18063	2406.64	2419.41	2501.92	604.545	703.738	721.679	2442.66	676.654	1.84714	1.0223e-62	4.24477e-61	Sschl_18063	CM025839.1	25200169	25232181	+	4635	protein_coding	- && sp|Q9NYU2|UGGG1_HUMAN UDP-glucose:glycoprotein glucosyltransferase 1 OS=Homo sapiens OX=9606 GN=UGGT1 PE=1 SV=3 && PF18403:Thioredoxin-like domain|PF18400:Thioredoxin-like domain|PF18401:Thioredoxin-like domain|PF18404:Glucosyltransferase 24|PF06427:UDP-glucose:Glycoprotein Glucosyltransferase|PF18402:Thioredoxin-like domain	-	UGGG1 UDP-glucose:glycoprotein glucosyltransferase 1
Sschl_01874	634.74	624.8	649.184	2982.55	2505.42	2409.48	636.241	2632.49	-2.04721	1.52314e-62	6.30984e-61	Sschl_01874	CM025825.1	73884298	73887540	-	507	protein_coding	- && sp|Q641G7|ARPC4_XENLA Actin-related protein 2/3 complex subunit 4 OS=Xenopus laevis OX=8355 GN=arpc4 PE=1 SV=1 && PF05856:ARP2/3 complex 20 kDa subunit (ARPC4)	-	ARPC4 Actin-related protein 2/3 complex subunit 4
Sschl_17592	37.3376	25.7384	26.1768	905.813	557.734	574.239	29.7509	679.262	-4.51229	2.51307e-62	1.0387e-60	Sschl_17592	CM025839.1	14548616	14550007	+	261	protein_coding	- && sp|Q6PBT6|GFRP_DANRE GTP cyclohydrolase 1 feedback regulatory protein OS=Danio rerio OX=7955 GN=gchfr PE=3 SV=1 && -	-	GFRP GTP cyclohydrolase 1 feedback regulatory protein
Sschl_09707	1231.49	1211.64	1162.83	0	2.92008	10.3467	1201.98	4.42224	7.88366	5.11683e-62	2.11005e-60	Sschl_09707	CM025832.1	8672911	8675330	+	1299	protein_coding	- && sp|Q9UKT7|FBXL3_HUMAN F-box/LRR-repeat protein 3 OS=Homo sapiens OX=9606 GN=FBXL3 PE=1 SV=1 && PF12937:F-box-like	-	FBXL3 F-box/LRR-repeat protein 3
Sschl_15145	4312.17	4457.25	4690.3	12307.8	13863.1	13379.5	4486.57	13183.5	-1.55521	8.97756e-62	3.69368e-60	Sschl_15145	CM025837.1	4436735	4469257	+	7443	protein_coding	- && sp|P11722|FINC_CHICK Fibronectin OS=Gallus gallus OX=9031 GN=FN1 PE=2 SV=4 && PF00039:Fibronectin type I domain|PF00041:Fibronectin type III domain|PF00040:Fibronectin type II domain	-	FINC Fibronectin
Sschl_02079	756.578	824.916	698.629	8351.15	5970.09	5363.45	760.041	6561.56	-3.10949	9.00547e-62	3.69675e-60	Sschl_02079	CM025826.1	570781	593454	+	1032	protein_coding	- && sp|P17785|ANXA2_CHICK Annexin A2 OS=Gallus gallus OX=9031 GN=ANXA2 PE=1 SV=2 && PF00191:Annexin	-	ANXA2 Annexin A2
Sschl_19695	535.828	482.595	504.339	12.0507	11.6803	16.8133	507.587	13.5148	5.20396	1.048e-61	4.2923e-60	Sschl_19695	CM025841.1	6842209	6846720	-	1137	protein_coding	- && sp|P02578|ACT1_ACACA Actin-1 OS=Acanthamoeba castellanii OX=5755 PE=1 SV=1 && PF00022:Actin	-	ACT1 Actin-1
Sschl_20422	32.7523	27.6688	34.3207	512.156	389.83	364.72	31.5806	422.235	-3.73371	1.14776e-61	4.69023e-60	Sschl_20422	CM025841.1	28655222	28655587	+	366	protein_coding	- && - && -	-	NA
Sschl_01293	3194.66	3288.72	3310.49	212.896	357.709	380.24	3264.62	316.948	3.35475	1.22575e-61	4.99761e-60	Sschl_01293	CM025825.1	55920120	55940660	+	1242	protein_coding	- && sp|P46896|GTR1_CHICK Solute carrier family 2, facilitated glucose transporter member 1 OS=Gallus gallus OX=9031 GN=SLC2A1 PE=1 SV=1 && PF00083:Sugar (and other) transporter	-	GTR1 Solute carrier family 2, facilitated glucose transporter member 1
Sschl_24241	528.622	573.966	603.811	8.03382	23.3606	9.05332	568.8	13.4826	5.36789	1.23837e-61	5.03772e-60	Sschl_24241	CM025846.1	8137882	8152818	+	2217	protein_coding	- && sp|Q14872|MTF1_HUMAN Metal regulatory transcription factor 1 OS=Homo sapiens OX=9606 GN=MTF1 PE=1 SV=2 && -	zf-C2H2	MTF1 Metal regulatory transcription factor 1
Sschl_02421	505.696	557.236	484.561	18.0761	30.6608	37.5066	515.831	28.7478	4.11208	1.40003e-61	5.68256e-60	Sschl_02421	CM025826.1	13648580	13663753	+	1554	protein_coding	- && sp|Q4V9Y5|CRLD2_XENTR Cysteine-rich secretory protein LCCL domain-containing 2 OS=Xenopus tropicalis OX=8364 GN=crispld2 PE=2 SV=1 && PF00188:Cysteine-rich secretory protein family|PF03815:LCCL domain	-	CRLD2 Cysteine-rich secretory protein LCCL domain-containing 2
Sschl_04210	1007.46	1081.01	992.972	156.659	191.265	210.813	1027.15	186.246	2.44977	1.70039e-61	6.88621e-60	Sschl_04210	CM025827.1	32774206	32778657	+	669	protein_coding	- && sp|Q08C57|FDX2_DANRE Ferredoxin-2, mitochondrial OS=Danio rerio OX=7955 GN=fdx2 PE=2 SV=1 && PF00111:2Fe-2S iron-sulfur cluster binding domain	-	FDX2 Ferredoxin-2, mitochondrial
Sschl_00697	501.11	535.359	521.79	62.2621	54.0214	41.3866	519.42	52.5567	3.33285	2.00816e-61	8.11441e-60	Sschl_00697	CM025825.1	22964248	22981943	-	2496	protein_coding	- && sp|Q08379|GOGA2_HUMAN Golgin subfamily A member 2 OS=Homo sapiens OX=9606 GN=GOLGA2 PE=1 SV=3 && PF15070:Putative golgin subfamily A member 2-like protein 5	-	GOGA2 Golgin subfamily A member 2
Sschl_00565	5763.1	5887.66	5978.19	2183.19	2368.18	2252.98	5876.32	2268.12	1.37268	2.83367e-61	1.14245e-59	Sschl_00565	CM025825.1	19688618	19697696	-	2808	protein_coding	- && sp|P61135|CO6_PONPY Complement component C6 OS=Pongo pygmaeus OX=9600 GN=C6 PE=2 SV=1 && PF01823:MAC/Perforin domain|PF00057:Low-density lipoprotein receptor domain class A|PF00090:Thrombospondin type 1 domain|PF00084:Sushi repeat (SCR repeat)	-	CO6 Complement component C6
Sschl_10044	453.292	490.96	453.731	44.186	30.6608	34.92	465.994	36.5889	3.69586	3.08336e-61	1.24035e-59	Sschl_10044	CM025832.1	22654307	22664182	+	468	protein_coding	- && sp|P09038|FGF2_HUMAN Fibroblast growth factor 2 OS=Homo sapiens OX=9606 GN=FGF2 PE=1 SV=3 && PF00167:Fibroblast growth factor	-	FGF2 Fibroblast growth factor 2
Sschl_12499	13.756	14.1561	8.72559	241.014	268.647	267.72	12.2126	259.127	-4.42041	3.24383e-61	1.302e-59	Sschl_12499	CM025834.1	30486461	30500037	-	840	protein_coding	- && sp|Q7LFL8|CXXC5_HUMAN CXXC-type zinc finger protein 5 OS=Homo sapiens OX=9606 GN=CXXC5 PE=1 SV=1 && PF02008:CXXC zinc finger domain	-	CXXC5 CXXC-type zinc finger protein 5
Sschl_09218	7599.85	8310.93	8762.24	2147.04	1858.63	1700.73	8224.34	1902.13	2.11413	3.71614e-61	1.48827e-59	Sschl_09218	CM025831.1	32372424	32436229	+	15675	protein_coding	- && sp|Q5T4S7|UBR4_HUMAN E3 ubiquitin-protein ligase UBR4 OS=Homo sapiens OX=9606 GN=UBR4 PE=1 SV=1 && PF13764:E3 ubiquitin-protein ligase UBR4|PF02207:Putative zinc finger in N-recognin (UBR box)	-	UBR4 E3 ubiquitin-protein ligase UBR4
Sschl_00910	1600.93	1805.55	1741.63	208.879	256.967	312.986	1716.04	259.611	2.71334	4.09382e-61	1.6359e-59	Sschl_00910	CM025825.1	44767818	44775283	+	1617	protein_coding	- && sp|Q9Y236|OSGI2_HUMAN Oxidative stress-induced growth inhibitor 2 OS=Homo sapiens OX=9606 GN=OSGIN2 PE=2 SV=1 && -	-	OSGI2 Oxidative stress-induced growth inhibitor 2
Sschl_00758	3987.27	4275.15	4230.17	11155	11297.8	10459.2	4164.19	10970.6	-1.39736	5.01102e-61	1.99799e-59	Sschl_00758	CM025825.1	26494407	26572343	+	5580	protein_coding	- && sp|O88207|CO5A1_MOUSE Collagen alpha-1(V) chain OS=Mus musculus OX=10090 GN=Col5a1 PE=1 SV=2 && PF01391:Collagen triple helix repeat (20 copies)	-	CO5A1 Collagen alpha-1(V) chain
Sschl_08370	650.461	722.606	725.969	72.3043	105.123	77.5999	699.679	85.009	3.03155	5.42863e-61	2.15973e-59	Sschl_08370	CM025831.1	9677545	9690573	-	2271	protein_coding	- && sp|Q80U63|MFN2_MOUSE Mitofusin-2 OS=Mus musculus OX=10090 GN=Mfn2 PE=1 SV=3 && PF04799:fzo-like conserved region|PF00350:Dynamin family	-	MFN2 Mitofusin-2
Sschl_08793	1768.62	1870.54	1896.36	241.014	348.949	336.266	1845.17	308.743	2.56922	5.92013e-61	2.35009e-59	Sschl_08793	CM025831.1	20700451	20727663	+	3015	protein_coding	- && sp|P29317|EPHA2_HUMAN Ephrin type-A receptor 2 OS=Homo sapiens OX=9606 GN=EPHA2 PE=1 SV=2 && PF00041:Fibronectin type III domain|PF01404:Ephrin receptor ligand binding domain|PF14575:Ephrin type-A receptor 2 transmembrane domain|PF00536:SAM domain (Sterile alpha motif)|PF07714:Protein tyrosine kinase	-	EPHA2 Ephrin type-A receptor 2
Sschl_12185	469.668	503.186	495.613	1486.26	1449.82	1464.05	489.489	1466.71	-1.58268	6.56288e-61	2.59953e-59	Sschl_12185	CM025834.1	21271122	21281608	+	1425	protein_coding	- && sp|O76062|ERG24_HUMAN Delta(14)-sterol reductase TM7SF2 OS=Homo sapiens OX=9606 GN=TM7SF2 PE=1 SV=3 && PF01222:Ergosterol biosynthesis ERG4/ERG24 family	-	ERG24 Delta(14)-sterol reductase TM7SF2
Sschl_15593	304.596	351.329	312.958	1245.24	1286.29	1176.93	322.961	1236.16	-1.93612	6.84986e-61	2.70727e-59	Sschl_15593	CM025837.1	25326551	25352065	+	1005	protein_coding	- && sp|O73874|EFNB2_DANRE Ephrin-B2a OS=Danio rerio OX=7955 GN=efnb2a PE=2 SV=1 && PF00812:Ephrin	-	EFNB2 Ephrin-B2a
Sschl_10729	955.057	956.182	1034.85	202.854	204.405	232.8	982.031	213.353	2.19695	7.28827e-61	2.87425e-59	Sschl_10729	CM025833.1	11052216	11068526	-	2076	protein_coding	- && sp|Q3THK7|GUAA_MOUSE GMP synthase [glutamine-hydrolyzing] OS=Mus musculus OX=10090 GN=Gmps PE=1 SV=2 && PF02540:NAD synthase|PF00958:GMP synthase C terminal domain|PF00117:Glutamine amidotransferase class-I	-	GUAA GMP synthase [glutamine-hydrolyzing]
Sschl_04724	666.837	684.641	716.08	84.3551	112.423	115.107	689.186	103.961	2.70973	8.856e-61	3.4849e-59	Sschl_04724	CM025828.1	9887066	9892256	+	1446	protein_coding	- && sp|Q9JI90|RNF14_MOUSE E3 ubiquitin-protein ligase RNF14 OS=Mus musculus OX=10090 GN=Rnf14 PE=1 SV=2 && PF01485:IBR domain, a half RING-finger domain|PF05773:RWD domain	-	RNF14 E3 ubiquitin-protein ligase RNF14
Sschl_05184	381.892	413.745	412.43	2032.56	1841.11	1598.56	402.689	1824.07	-2.17746	1.20587e-60	4.73487e-59	Sschl_05184	CM025828.1	24616546	24618315	-	744	protein_coding	- && sp|Q6P0U3|RSLBB_DANRE Ras-like protein family member 11B OS=Danio rerio OX=7955 GN=rasl11b PE=2 SV=1 && PF00071:Ras family	-	RSLBB Ras-like protein family member 11B
Sschl_23593	3044	3321.54	3041.16	10335.5	12165	12527.2	3135.57	11675.9	-1.89708	1.36983e-60	5.367e-59	Sschl_23593	CM025845.1	12941133	13007744	+	2022	protein_coding	- && sp|P12957|CALD1_CHICK Caldesmon OS=Gallus gallus OX=9031 GN=CALD1 PE=1 SV=2 && PF02029:Caldesmon	-	CALD1 Caldesmon, smooth muscle (Fragment)
novel.313	19.6514	18.6603	12.2158	403.699	287.627	384.12	16.8425	358.482	-4.4177	1.5714e-60	6.14342e-59	-	CM025831.1	5727932	5746016	+	4597	-	- && sp|Q61292|LAMB2_MOUSE Laminin subunit beta-2 OS=Mus musculus OX=10090 GN=Lamb2 PE=1 SV=2 && -	-	NA
Sschl_01896	429.71	464.578	494.45	1753.38	1781.25	2042.17	462.913	1858.93	-2.00635	1.8458e-60	7.20063e-59	Sschl_01896	CM025825.1	74755972	74782762	+	1155	protein_coding	- && sp|A7MB28|NDRG3_BOVIN Protein NDRG3 OS=Bos taurus OX=9913 GN=NDRG3 PE=2 SV=1 && PF03096:Ndr family	-	NDRG3 Protein NDRG3
Sschl_24750	513.556	476.804	569.49	12.0507	11.6803	20.6933	519.95	14.8081	5.09121	2.14527e-60	8.35083e-59	Sschl_24750	CM025846.1	16869942	16955486	+	1206	protein_coding	- && sp|Q6XE24|RBMS3_HUMAN RNA-binding motif, single-stranded-interacting protein 3 OS=Homo sapiens OX=9606 GN=RBMS3 PE=1 SV=1 && PF00076:RNA recognition motif. (a.k.a. RRM, RBD, or RNP domain)	-	RBMS3 RNA-binding motif, single-stranded-interacting protein 3
Sschl_11757	465.083	439.483	501.431	24.1014	18.9805	31.04	468.666	24.7073	4.23049	2.44779e-60	9.50795e-59	Sschl_11757	CM025834.1	8003788	8043208	+	3861	protein_coding	- && sp|Q68FD7|FNIP1_MOUSE Folliculin-interacting protein 1 OS=Mus musculus OX=10090 GN=Fnip1 PE=1 SV=1 && PF14637:Folliculin-interacting protein middle domain|PF14638:Folliculin-interacting protein C-terminus|PF14636:Folliculin-interacting protein N-terminus	-	FNIP1 Folliculin-interacting protein 1
Sschl_13452	581.026	606.783	643.949	82.3466	100.743	89.2399	610.586	90.7764	2.74231	4.39053e-60	1.70175e-58	Sschl_13452	CM025835.1	23620356	23636032	+	1809	protein_coding	- && sp|Q6TFL4|KLH24_HUMAN Kelch-like protein 24 OS=Homo sapiens OX=9606 GN=KLHL24 PE=1 SV=1 && PF07707:BTB And C-terminal Kelch|PF00651:BTB/POZ domain|PF01344:Kelch motif	ZBTB	KLH24 Kelch-like protein 24
Sschl_01015	792.606	862.236	812.643	160.676	153.304	179.773	822.495	164.584	2.31666	5.0142e-60	1.93932e-58	Sschl_01015	CM025825.1	47047178	47125400	+	4290	protein_coding	- && sp|Q80TJ1|CAPS1_MOUSE Calcium-dependent secretion activator 1 OS=Mus musculus OX=10090 GN=Cadps PE=1 SV=3 && PF00169:PH domain|PF06292:Domain of Unknown Function (DUF1041)	-	CAPS1 Calcium-dependent secretion activator 1
Sschl_25535	516.831	541.793	569.49	4.01691	24.8206	25.8666	542.705	18.2347	4.79111	5.99819e-60	2.31494e-58	Sschl_25535	CM025848.1	4299089	4304009	-	759	protein_coding	- && sp|Q8BVA2|TM222_MOUSE Transmembrane protein 222 OS=Mus musculus OX=10090 GN=Tmem222 PE=1 SV=1 && PF05608:Protein of unknown function (DUF778)	-	TM222 Transmembrane protein 222
Sschl_18251	695.004	796.604	759.126	122.516	108.043	133.213	750.245	121.257	2.6272	6.28757e-60	2.42145e-58	Sschl_18251	CM025839.1	29671190	29707532	-	3786	protein_coding	- && sp|Q9Z1Z1|E2AK3_RAT Eukaryotic translation initiation factor 2-alpha kinase 3 OS=Rattus norvegicus OX=10116 GN=Eif2ak3 PE=1 SV=1 && PF00069:Protein kinase domain	-	E2AK3 Eukaryotic translation initiation factor 2-alpha kinase 3
Sschl_06911	1163.36	1290.78	1150.03	241.014	286.167	271.6	1201.39	266.261	2.16765	6.3765e-60	2.45047e-58	Sschl_06911	CM025830.1	869334	883090	+	2718	protein_coding	- && sp|Q16832|DDR2_HUMAN Discoidin domain-containing receptor 2 OS=Homo sapiens OX=9606 GN=DDR2 PE=1 SV=2 && PF07714:Protein tyrosine kinase|PF00754:F5/8 type C domain	-	DDR2 Discoidin domain-containing receptor 2
Sschl_04882	1322.54	1340.33	1423.43	247.04	315.368	243.146	1362.1	268.518	2.34039	6.85741e-60	2.62969e-58	Sschl_04882	CM025828.1	15643550	15674547	-	3813	protein_coding	- && sp|Q865S1|AP3D1_BOVIN AP-3 complex subunit delta-1 OS=Bos taurus OX=9913 GN=AP3D1 PE=1 SV=2 && PF06375:AP-3 complex subunit delta-1|PF01602:Adaptin N terminal region	-	AP3D1 AP-3 complex subunit delta-1
Sschl_14227	5.24037	4.50422	7.56218	283.192	239.446	250.906	5.76892	257.848	-5.4655	6.91762e-60	2.64716e-58	Sschl_14227	CM025836.1	6441790	6455884	+	3051	protein_coding	- && sp|B2GU58|KIF11_XENTR Kinesin-like protein KIF11 OS=Xenopus tropicalis OX=8364 GN=kif11 PE=2 SV=1 && PF13931:Kinesin-associated microtubule-binding|PF00225:Kinesin motor domain	-	KIF11 Kinesin-like protein KIF11
Sschl_13085	1166.64	1247.03	1284.41	287.209	327.048	288.413	1232.69	300.89	2.03282	9.2586e-60	3.53549e-58	Sschl_13085	CM025835.1	12924228	12958658	+	4146	protein_coding	- && sp|Q13464|ROCK1_HUMAN Rho-associated protein kinase 1 OS=Homo sapiens OX=9606 GN=ROCK1 PE=1 SV=1 && PF08912:Rho Binding|PF00069:Protein kinase domain	-	ROCK1 Rho-associated protein kinase 1
Sschl_23957	520.107	620.939	602.066	18.0761	30.6608	10.3467	581.037	19.6945	4.89618	1.11157e-59	4.23567e-58	Sschl_23957	CM025845.1	24143549	24306273	+	5934	protein_coding	- && sp|Q5TZ18|NAV3_DANRE Neuron navigator 3 OS=Danio rerio OX=7955 GN=nav3 PE=3 SV=1 && -	-	NAV3 Neuron navigator 3
Sschl_15510	756.578	732.258	816.715	156.659	153.304	147.44	768.517	152.468	2.33703	1.16435e-59	4.42747e-58	Sschl_15510	CM025837.1	20176407	20278465	+	2973	protein_coding	- && sp|O08680|EPHA3_RAT Ephrin type-A receptor 3 OS=Rattus norvegicus OX=10116 GN=Epha3 PE=2 SV=1 && PF01404:Ephrin receptor ligand binding domain|PF07714:Protein tyrosine kinase|PF00041:Fibronectin type III domain|PF07699:Putative ephrin-receptor like|PF14575:Ephrin type-A receptor 2 transmembrane domain	-	EPHA3 Ephrin type-A receptor 3
Sschl_05048	1002.22	1064.28	1087.21	138.583	204.405	172.013	1051.24	171.667	2.60252	1.4108e-59	5.35335e-58	Sschl_05048	CM025828.1	21172575	21178385	-	648	protein_coding	- && sp|Q7SXP0|S22BB_DANRE Vesicle-trafficking protein SEC22b-B OS=Danio rerio OX=7955 GN=sec22bb PE=2 SV=1 && PF13774:Regulated-SNARE-like domain|PF00957:Synaptobrevin	-	S22BB Vesicle-trafficking protein SEC22b-B
Sschl_00921	1499.4	1528.22	1561.3	3657.39	3787.34	3737.73	1529.64	3727.49	-1.28521	1.47108e-59	5.57038e-58	Sschl_00921	CM025825.1	45064400	45078865	+	1266	protein_coding	- && sp|P51893|SAHHA_XENLA Adenosylhomocysteinase A OS=Xenopus laevis OX=8355 GN=ahcy-a PE=2 SV=1 && PF05221:S-adenosyl-L-homocysteine hydrolase|PF00670:S-adenosyl-L-homocysteine hydrolase, NAD binding domain	-	SAHHA Adenosylhomocysteinase A
Sschl_18823	2757.09	2905.22	2929.47	82535.4	45468.5	38800	2863.93	55601.3	-4.27899	1.6448e-59	6.21516e-58	Sschl_18823	CM025840.1	10735717	10736148	-	309	protein_coding	- && sp|P35467|S10A1_RAT Protein S100-A1 OS=Rattus norvegicus OX=10116 GN=S100a1 PE=1 SV=3 && PF01023:S-100/ICaBP type calcium binding domain|PF00036:EF hand	-	S10A1 Protein S100-A1
Sschl_02631	2969.98	2933.53	2943.43	7001.47	7644.76	7470.28	2948.98	7372.17	-1.32228	1.8822e-59	7.09733e-58	Sschl_02631	CM025826.1	23912846	23924183	-	2265	protein_coding	- && sp|Q9NR30|DDX21_HUMAN Nucleolar RNA helicase 2 OS=Homo sapiens OX=9606 GN=DDX21 PE=1 SV=5 && PF08152:GUCT (NUC152) domain|PF00271:Helicase conserved C-terminal domain|PF00270:DEAD/DEAH box helicase	-	DDX21 Nucleolar RNA helicase 2
Sschl_16824	307.217	387.363	305.396	1992.39	1737.44	1667.1	333.325	1798.98	-2.43134	2.1798e-59	8.2024e-58	Sschl_16824	CM025838.1	21531647	21540917	-	1077	protein_coding	- && sp|Q9NUV9|GIMA4_HUMAN GTPase IMAP family member 4 OS=Homo sapiens OX=9606 GN=GIMAP4 PE=1 SV=1 && PF04548:AIG1 family	-	GIMA4 GTPase IMAP family member 4
Sschl_09675	670.112	662.12	745.747	126.533	116.803	117.693	692.66	120.343	2.53032	2.82619e-59	1.06126e-57	Sschl_09675	CM025832.1	7645133	7693632	+	3423	protein_coding	- && sp|Q8NB49|AT11C_HUMAN Phospholipid-transporting ATPase IG OS=Homo sapiens OX=9606 GN=ATP11C PE=1 SV=3 && PF13246:Cation transport ATPase (P-type)|PF16209:Phospholipid-translocating ATPase N-terminal|PF16212:Phospholipid-translocating P-type ATPase C-terminal|PF00122:E1-E2 ATPase	-	AT11C Phospholipid-transporting ATPase 11C
Sschl_20752	480.804	485.169	467.692	36.1522	54.0214	53.0266	477.888	47.7334	3.29387	3.63703e-59	1.36291e-57	Sschl_20752	CM025842.1	7607627	7612939	+	2091	protein_coding	- && sp|Q6DIS8|LZTS2_XENTR Leucine zipper putative tumor suppressor 2 homolog OS=Xenopus tropicalis OX=8364 GN=lzts2 PE=2 SV=1 && PF06818:Fez1	-	LZTS2 Leucine zipper putative tumor suppressor 2 homolog
Sschl_24946	1232.14	1230.94	1333.27	13478.7	9017.19	8735.16	1265.45	10410.4	-3.0399	3.69481e-59	1.38169e-57	Sschl_24946	CM025847.1	1854850	1858174	-	1365	protein_coding	- && sp|P30436|TBA_ONCKE Tubulin alpha chain OS=Oncorhynchus keta OX=8018 PE=2 SV=2 && PF03953:Tubulin C-terminal domain|PF00091:Tubulin/FtsZ family, GTPase domain	-	TBA Tubulin alpha chain
Sschl_11557	985.844	1126.06	1103.5	206.871	220.466	243.146	1071.8	223.494	2.25513	3.80956e-59	1.42166e-57	Sschl_11557	CM025834.1	1485755	1496688	-	2877	protein_coding	- && sp|Q08DS7|AP1B1_BOVIN AP-1 complex subunit beta-1 OS=Bos taurus OX=9913 GN=AP2B1 PE=2 SV=1 && PF09066:Beta2-adaptin appendage, C-terminal sub-domain|PF01602:Adaptin N terminal region|PF02883:Adaptin C-terminal domain	-	AP1B1 AP-1 complex subunit beta-1
Sschl_02014	1940.25	1937.46	2015.61	243.023	151.844	259.96	1964.44	218.276	3.17174	3.88639e-59	1.44734e-57	Sschl_02014	CM025825.1	79426516	79447711	+	3099	protein_coding	- && sp|P59046|NAL12_HUMAN NACHT, LRR and PYD domains-containing protein 12 OS=Homo sapiens OX=9606 GN=NLRP12 PE=1 SV=2 && PF14484:Fish-specific NACHT associated domain|PF05729:NACHT domain|PF17776:NLRC4 helical domain HD2|PF17779:NOD2 winged helix domain	-	NLRC3 Protein NLRC3
Sschl_12991	484.734	489.03	522.372	52.2198	65.7017	51.7333	498.712	56.5516	3.13662	4.06378e-59	1.51029e-57	Sschl_12991	CM025835.1	10307822	10329510	+	1473	protein_coding	- && sp|P70187|MF14A_MOUSE Hippocampus abundant transcript 1 protein OS=Mus musculus OX=10090 GN=Mfsd14a PE=2 SV=3 && PF07690:Major Facilitator Superfamily	-	MF14A Hippocampus abundant transcript 1 protein
Sschl_02453	754.613	729.04	667.798	2512.58	2680.63	3008.29	717.151	2733.83	-1.93195	4.66601e-59	1.73054e-57	Sschl_02453	CM025826.1	15089224	15090056	-	525	protein_coding	- && - && PF00214:Calcitonin / CGRP / IAPP family	-	ADML Pro-adrenomedullin
Sschl_25223	2058.81	2214.15	2268.07	5912.89	5940.89	5654.45	2180.34	5836.08	-1.42013	4.7642e-59	1.76334e-57	Sschl_25223	CM025847.1	10746565	10755593	+	3285	protein_coding	- && sp|O00410|IPO5_HUMAN Importin-5 OS=Homo sapiens OX=9606 GN=IPO5 PE=1 SV=4 && PF02985:HEAT repeat|PF13646:HEAT repeats|PF18829:Importin repeat 6|PF18808:Importin repeat	-	IPO5 Importin-5
Sschl_03822	756.578	685.928	699.792	104.44	110.963	133.213	714.1	116.205	2.60662	5.52344e-59	2.04017e-57	Sschl_03822	CM025827.1	23011867	23029752	+	2919	protein_coding	- && sp|Q9EQY0|ERN1_MOUSE Serine/threonine-protein kinase/endoribonuclease IRE1 OS=Mus musculus OX=10090 GN=Ern1 PE=1 SV=1 && PF00069:Protein kinase domain|PF06479:Ribonuclease 2-5A	-	ERN1 Serine/threonine-protein kinase/endoribonuclease IRE1
Sschl_10066	714	739.336	756.218	72.3043	113.883	109.933	736.518	98.7068	2.87536	6.82951e-59	2.51744e-57	Sschl_10066	CM025832.1	24520669	24528806	+	1014	protein_coding	- && sp|Q12907|LMAN2_HUMAN Vesicular integral-membrane protein VIP36 OS=Homo sapiens OX=9606 GN=LMAN2 PE=1 SV=1 && PF03388:Legume-like lectin family	-	LMAN2 Vesicular integral-membrane protein VIP36
Sschl_00551	1.31009	3.86076	3.49024	488.054	354.789	369.893	2.88703	404.245	-7.11213	9.04667e-59	3.32792e-57	Sschl_00551	CM025825.1	19275194	19291529	-	2082	protein_coding	- && sp|Q7Z304|MAMC2_HUMAN MAM domain-containing protein 2 OS=Homo sapiens OX=9606 GN=MAMDC2 PE=1 SV=3 && PF00629:MAM domain, meprin/A5/mu	-	MAMC2 MAM domain-containing protein 2
Sschl_25739	4887.95	4854.26	4902.04	20568.6	16940.8	16684	4881.42	18064.5	-1.88754	1.19955e-58	4.40371e-57	Sschl_25739	CM025848.1	10960960	10968126	+	1914	protein_coding	- && sp|F1QB54|PABPA_DANRE Polyadenylate-binding protein 1A OS=Danio rerio OX=7955 GN=pabpc1a PE=1 SV=1 && PF00658:Poly-adenylate binding protein, unique domain|PF00076:RNA recognition motif. (a.k.a. RRM, RBD, or RNP domain)	-	PABPA Polyadenylate-binding protein 1A
Sschl_03565	256.778	271.54	233.846	1442.07	1217.67	1144.6	254.055	1268.11	-2.31768	1.26762e-58	4.64417e-57	Sschl_03565	CM025827.1	14922063	14927957	-	876	protein_coding	- && sp|Q7ZV46|METRL_DANRE Meteorin-like protein OS=Danio rerio OX=7955 GN=metrnl PE=2 SV=1 && -	-	METRL Meteorin-like protein
Sschl_06031	441.501	449.135	464.201	2313.74	1949.15	1793.85	451.613	2018.91	-2.1584	1.39896e-58	5.11497e-57	Sschl_06031	CM025829.1	15337731	15353042	-	3213	protein_coding	- && sp|Q6AW69|CGNL1_MOUSE Cingulin-like protein 1 OS=Mus musculus OX=10090 GN=Cgnl1 PE=1 SV=2 && PF01576:Myosin tail	-	CGNL1 Cingulin-like protein 1
Sschl_09000	4713.06	4482.34	4552.43	488.054	683.298	777.292	4582.61	649.548	2.81331	1.50342e-58	5.48582e-57	Sschl_09000	CM025831.1	25452785	25459704	-	1530	protein_coding	- && sp|O42563|CP3AR_ONCMY Cytochrome P450 3A27 OS=Oncorhynchus mykiss OX=8022 GN=cyp3a27 PE=2 SV=1 && PF00067:Cytochrome P450	-	CP3AR Cytochrome P450 3A27
Sschl_14386	2762.98	2941.26	3059.77	887.737	864.342	761.772	2921.34	837.95	1.80452	2.19509e-58	7.99348e-57	Sschl_14386	CM025836.1	13248978	13311618	+	9660	protein_coding	- && sp|Q9NR09|BIRC6_HUMAN Baculoviral IAP repeat-containing protein 6 OS=Homo sapiens OX=9606 GN=BIRC6 PE=1 SV=2 && PF12356:Baculoviral IAP repeat-containing protein 6|PF00179:Ubiquitin-conjugating enzyme	-	BIRC6 Baculoviral IAP repeat-containing protein 6
Sschl_12540	10091	9769.01	9850.61	84011.6	59705.3	56124.1	9903.54	66613.7	-2.74975	2.26375e-58	8.22694e-57	Sschl_12540	CM025834.1	31255036	31261758	+	894	protein_coding	- && sp|Q09073|ADT2_RAT ADP/ATP translocase 2 OS=Rattus norvegicus OX=10116 GN=Slc25a5 PE=1 SV=3 && PF00153:Mitochondrial carrier protein	-	ADT2 ADP/ATP translocase 2
Sschl_04055	1633.69	1754.07	1779.44	287.209	391.29	366.013	1722.4	348.171	2.29842	2.62651e-58	9.52611e-57	Sschl_04055	CM025827.1	29080197	29166942	+	5697	protein_coding	- && sp|Q96QB1|RHG07_HUMAN Rho GTPase-activating protein 7 OS=Homo sapiens OX=9606 GN=DLC1 PE=1 SV=4 && PF00620:RhoGAP domain|PF01852:START domain	-	RHG07 Rho GTPase-activating protein 7
Sschl_08799	515.521	478.091	525.862	34.1437	58.4015	47.8533	506.491	46.7995	3.40841	2.98486e-58	1.08041e-56	Sschl_08799	CM025831.1	20810289	20824743	+	3057	protein_coding	- && sp|Q8IWE5|PKHM2_HUMAN Pleckstrin homology domain-containing family M member 2 OS=Homo sapiens OX=9606 GN=PLEKHM2 PE=1 SV=2 && PF02759:RUN domain|PF00169:PH domain	-	PKHM2 Pleckstrin homology domain-containing family M member 2
Sschl_07866	775.575	774.726	732.95	3522.83	2793.05	2966.9	761.083	3094.26	-2.02247	5.83649e-58	2.10838e-56	Sschl_07866	CM025830.1	30772794	30776942	-	1266	protein_coding	- && sp|Q9XSC9|TCO2_BOVIN Transcobalamin-2 OS=Bos taurus OX=9913 GN=TCN2 PE=1 SV=1 && PF14478:Domain of unknown function (DUF4430)|PF01122:Eukaryotic cobalamin-binding protein	-	TCO2 Transcobalamin-2
Sschl_17110	3336.15	3470.82	3439.63	12474.5	11347.4	10249.7	3415.53	11357.2	-1.73306	6.25955e-58	2.25669e-56	Sschl_17110	CM025838.1	28782945	28788558	-	954	protein_coding	- && sp|Q15293|RCN1_HUMAN Reticulocalbin-1 OS=Homo sapiens OX=9606 GN=RCN1 PE=1 SV=1 && PF13499:EF-hand domain pair	-	RCN1 Reticulocalbin-1
Sschl_01200	1411.62	1497.98	1529.31	395.665	363.549	425.506	1479.63	394.907	1.90443	6.77468e-58	2.43753e-56	Sschl_01200	CM025825.1	52939574	52958730	+	5928	protein_coding	- && sp|Q9P2E3|ZNFX1_HUMAN NFX1-type zinc finger-containing protein 1 OS=Homo sapiens OX=9606 GN=ZNFX1 PE=2 SV=2 && PF13087:AAA domain|PF13086:AAA domain	-	ZNFX1 NFX1-type zinc finger-containing protein 1
Sschl_14352	250.883	196.899	209.996	1203.06	1084.81	1035.96	219.259	1107.94	-2.33605	8.51751e-58	3.05851e-56	Sschl_14352	CM025836.1	11946503	11947954	+	1452	protein_coding	- && - && PF00078:Reverse transcriptase (RNA-dependent DNA polymerase)	-	NA
Sschl_18301	457.877	455.57	479.326	32.1353	52.5614	45.2666	464.258	43.3211	3.39331	9.28798e-58	3.32856e-56	Sschl_18301	CM025839.1	31666055	31790491	+	2061	protein_coding	- && sp|Q92994|TF3B_HUMAN Transcription factor IIIB 90 kDa subunit OS=Homo sapiens OX=9606 GN=BRF1 PE=1 SV=1 && PF00382:Transcription factor TFIIB repeat|PF07741:Brf1-like TBP-binding domain|PF08271:TFIIB zinc-binding	-	TF3B Transcription factor IIIB 90 kDa subunit
Sschl_08664	229.921	220.063	220.467	821.458	899.383	969.999	223.484	896.947	-2.00797	1.5087e-57	5.39608e-56	Sschl_08664	CM025831.1	16618432	16631230	+	1281	protein_coding	- && sp|Q90WI4|MXRA8_CHICK Matrix remodeling-associated protein 8 OS=Gallus gallus OX=9031 GN=MXRA8 PE=2 SV=1 && PF07686:Immunoglobulin V-set domain	-	MXRA8 Matrix remodeling-associated protein 8
Sschl_03769	1870.16	1905.93	1942.9	11311.6	8820.09	8278.62	1906.33	9470.11	-2.31213	1.52458e-57	5.4421e-56	Sschl_03769	CM025827.1	21331943	21335144	+	876	protein_coding	- && sp|Q7ZW77|MSMO1_DANRE Methylsterol monooxygenase 1 OS=Danio rerio OX=7955 GN=msmo1 PE=2 SV=1 && PF04116:Fatty acid hydroxylase superfamily	-	MSMO1 Methylsterol monooxygenase 1
Sschl_12021	262.674	264.462	262.349	883.72	884.783	849.719	263.162	872.741	-1.72888	1.95183e-57	6.95345e-56	Sschl_12021	CM025834.1	16440265	16451968	+	1863	protein_coding	- && sp|Q09013|DMPK_HUMAN Myotonin-protein kinase OS=Homo sapiens OX=9606 GN=DMPK PE=1 SV=3 && PF00069:Protein kinase domain	-	DMPK Myotonin-protein kinase
Sschl_03543	3674.15	3966.93	3837.51	598.519	814.701	821.266	3826.2	744.829	2.3562	2.02395e-57	7.19619e-56	Sschl_03543	CM025827.1	14429510	14432307	+	1458	protein_coding	- && sp|Q16352|AINX_HUMAN Alpha-internexin OS=Homo sapiens OX=9606 GN=INA PE=1 SV=2 && PF00038:Intermediate filament protein|PF04732:Intermediate filament head (DNA binding) region	-	AINX Alpha-internexin
Sschl_08883	9327.86	9897.06	10295.6	3084.99	2679.17	2525.88	9840.18	2763.34	1.83367	4.68415e-57	1.66218e-55	Sschl_08883	CM025831.1	22619509	22659264	+	13251	protein_coding	- && sp|Q7TMY8|HUWE1_MOUSE E3 ubiquitin-protein ligase HUWE1 OS=Mus musculus OX=10090 GN=Huwe1 PE=1 SV=5 && PF14377:Ubiquitin binding region|PF06025:Domain of Unknown Function (DUF913)|PF00632:HECT-domain (ubiquitin-transferase)|PF02825:WWE domain|PF06012:Domain of Unknown Function (DUF908)	-	HUWE1 E3 ubiquitin-protein ligase HUWE1
Sschl_19892	16.3762	19.9473	11.0524	407.716	383.99	281.946	15.7919	357.884	-4.50637	4.91198e-57	1.73961e-55	Sschl_19892	CM025841.1	13552907	13553767	-	861	protein_coding	- && sp|Q96KN4|LRAT1_HUMAN Protein LRATD1 OS=Homo sapiens OX=9606 GN=LRATD1 PE=1 SV=2 && PF04970:Lecithin retinol acyltransferase	-	LRAT1 Protein LRATD1
Sschl_07229	431.675	402.163	427.554	18.0761	20.4405	12.9333	420.464	17.15	4.63581	7.9412e-57	2.80693e-55	Sschl_07229	CM025830.1	8956451	8958978	-	2388	protein_coding	- && sp|Q8IWT6|LRC8A_HUMAN Volume-regulated anion channel subunit LRRC8A OS=Homo sapiens OX=9606 GN=LRRC8A PE=1 SV=1 && PF12534:Pannexin-like TM region of LRRC8|PF13855:Leucine rich repeat	-	LRC8A Volume-regulated anion channel subunit LRRC8A
novel.711	9.17065	10.9388	8.72559	317.336	254.047	225.04	9.61169	265.474	-4.78383	8.96897e-57	3.16401e-55	-	CM025842.1	25174523	25181723	+	1441	-	- && - && -	-	NA
Sschl_21538	2270.39	2329.97	2512.97	287.209	438.011	400.933	2371.11	375.384	2.65133	9.25445e-57	3.25836e-55	Sschl_21538	CM025843.1	1763800	1806581	+	1263	protein_coding	- && sp|Q4R5U9|SNX7_MACFA Sorting nexin-7 OS=Macaca fascicularis OX=9541 GN=SNX7 PE=2 SV=1 && PF00787:PX domain	-	SNX7 Sorting nexin-7
Sschl_14429	797.191	783.734	833.585	186.786	194.185	172.013	804.837	184.328	2.12955	1.11318e-56	3.91173e-55	Sschl_14429	CM025836.1	14229464	14248785	+	1221	protein_coding	- && sp|O42252|LDB1_CHICK LIM domain-binding protein 1 OS=Gallus gallus OX=9031 GN=LDB1 PE=2 SV=1 && PF17916:LIM interaction domain (LID)|PF01803:LIM-domain binding protein	-	LDB1 LIM domain-binding protein 1
Sschl_21977	20.3064	22.5211	31.4121	461.944	348.949	340.146	24.7466	383.68	-3.9432	1.53713e-56	5.39099e-55	Sschl_21977	CM025843.1	18780231	18784984	+	1137	protein_coding	- && sp|P07607|TYSY_MOUSE Thymidylate synthase OS=Mus musculus OX=10090 GN=Tyms PE=1 SV=1 && PF00303:Thymidylate synthase	-	TYSY Thymidylate synthase
Sschl_21549	337.349	358.407	354.259	1084.57	1065.83	1085.11	350.005	1078.5	-1.62326	1.55685e-56	5.44956e-55	Sschl_21549	CM025843.1	2311775	2331515	-	993	protein_coding	- && sp|Q32L92|CNN3_BOVIN Calponin-3 OS=Bos taurus OX=9913 GN=CNN3 PE=2 SV=1 && PF00307:Calponin homology (CH) domain|PF00402:Calponin family repeat	-	CNN3 Calponin-3
Sschl_11744	432.33	446.561	417.665	1387.84	1276.07	1332.13	432.186	1332.02	-1.62311	2.10774e-56	7.36365e-55	Sschl_11744	CM025834.1	7799484	7803767	-	762	protein_coding	- && sp|O08699|PGDH_RAT 15-hydroxyprostaglandin dehydrogenase [NAD(+)] OS=Rattus norvegicus OX=10116 GN=Hpgd PE=2 SV=2 && PF00106:short chain dehydrogenase	-	PGDH 15-hydroxyprostaglandin dehydrogenase [NAD(+)]
Sschl_17597	457.222	533.428	496.777	52.2198	61.3216	53.0266	495.809	55.5227	3.15467	2.15588e-56	7.51728e-55	Sschl_17597	CM025839.1	14685050	14722807	+	3036	protein_coding	- && sp|Q8AWW5|CRIM1_CHICK Cysteine-rich motor neuron 1 protein OS=Gallus gallus OX=9031 GN=CRIM1 PE=2 SV=1 && PF00093:von Willebrand factor type C domain|PF02822:Antistasin family	-	CRIM1 Cysteine-rich motor neuron 1 protein
Sschl_11441	922.96	917.574	984.828	72.3043	129.943	122.867	941.787	108.371	3.09524	2.43381e-56	8.47004e-55	Sschl_11441	CM025833.1	33769381	33780520	-	1455	protein_coding	- && sp|Q0IHV9|DDX6_XENTR Probable ATP-dependent RNA helicase ddx6 OS=Xenopus tropicalis OX=8364 GN=ddx6 PE=2 SV=1 && PF00270:DEAD/DEAH box helicase|PF00271:Helicase conserved C-terminal domain	-	DDX6 Probable ATP-dependent RNA helicase DDX6
Sschl_25203	565.305	569.462	638.713	68.2874	43.8011	34.92	591.16	49.0028	3.63965	2.4743e-56	8.59439e-55	Sschl_25203	CM025847.1	10343878	10356999	-	2253	protein_coding	- && sp|P24346|DDX3_XENLA Putative ATP-dependent RNA helicase an3 OS=Xenopus laevis OX=8355 GN=an3 PE=2 SV=1 && PF00270:DEAD/DEAH box helicase|PF00271:Helicase conserved C-terminal domain	-	DDX3Y ATP-dependent RNA helicase DDX3Y
Sschl_17645	112.013	78.5021	88.4193	702.959	686.218	598.813	92.9781	662.663	-2.83271	3.35137e-56	1.16185e-54	Sschl_17645	CM025839.1	15963256	15964843	+	432	protein_coding	- && sp|Q9UKR5|ERG28_HUMAN Ergosterol biosynthetic protein 28 homolog OS=Homo sapiens OX=9606 GN=ERG28 PE=1 SV=1 && PF03694:Erg28 like protein	-	ERG28 Ergosterol biosynthetic protein 28 homolog
Sschl_23428	554.824	467.795	505.502	30.1268	52.5614	37.5066	509.374	40.0649	3.64644	3.82766e-56	1.32443e-54	Sschl_23428	CM025845.1	5654071	5661385	+	1590	protein_coding	- && sp|Q4R4C9|ARFG3_MACFA ADP-ribosylation factor GTPase-activating protein 3 OS=Macaca fascicularis OX=9541 GN=ARFGAP3 PE=2 SV=1 && PF01412:Putative GTPase activating protein for Arf	-	ARFG3 ADP-ribosylation factor GTPase-activating protein 3
Sschl_11851	157.211	150.57	173.93	686.891	823.461	794.106	160.57	768.153	-2.25996	3.93664e-56	1.35953e-54	Sschl_11851	CM025834.1	12275031	12306805	-	6009	protein_coding	- && sp|Q99MS7|EH1L1_MOUSE EH domain-binding protein 1-like protein 1 OS=Mus musculus OX=10090 GN=Ehbp1l1 PE=1 SV=1 && PF10358:N-terminal C2 in EEIG1 and EHBP1 proteins|PF12130:Bivalent Mical/EHBP Rab binding domain|PF00307:Calponin homology (CH) domain	-	EH1L1 EH domain-binding protein 1-like protein 1
Sschl_14439	700.899	744.483	778.904	134.566	108.043	90.5332	741.429	111.047	2.76079	4.63453e-56	1.5975e-54	Sschl_14439	CM025836.1	14546504	14639007	+	4683	protein_coding	- && sp|O88279|SLIT1_RAT Slit homolog 1 protein OS=Rattus norvegicus OX=10116 GN=Slit1 PE=1 SV=1 && PF00008:EGF-like domain|PF01462:Leucine rich repeat N-terminal domain|PF13855:Leucine rich repeat|PF02210:Laminin G domain	-	SLIT1 Slit homolog 1 protein
Sschl_14886	2968.67	3015.25	2977.75	9232.86	8250.67	8009.6	2987.23	8497.71	-1.50778	4.72979e-56	1.62723e-54	Sschl_14886	CM025836.1	29484851	29485918	+	918	protein_coding	- && sp|Q9CQC5|BORG2_MOUSE Cdc42 effector protein 3 OS=Mus musculus OX=10090 GN=Cdc42ep3 PE=1 SV=1 && PF00786:P21-Rho-binding domain|PF14957:Cdc42 effector	-	BORG2 Cdc42 effector protein 3
Sschl_18844	522.072	512.194	534.588	80.3382	59.8615	78.8932	522.951	73.031	2.84661	5.31318e-56	1.82446e-54	Sschl_18844	CM025840.1	11187293	11195920	-	1758	protein_coding	- && sp|D3ZSI8|PI51A_RAT Phosphatidylinositol 4-phosphate 5-kinase type-1 alpha OS=Rattus norvegicus OX=10116 GN=Pip5k1a PE=1 SV=1 && PF01504:Phosphatidylinositol-4-phosphate 5-Kinase	-	PI51A Phosphatidylinositol 4-phosphate 5-kinase type-1 alpha
Sschl_17367	137.56	133.196	154.734	654.756	810.321	786.346	141.83	750.474	-2.40563	5.3987e-56	1.85031e-54	Sschl_17367	CM025839.1	5807102	5813668	+	1077	protein_coding	- && sp|P18625|FOSL2_CHICK Fos-related antigen 2 OS=Gallus gallus OX=9031 GN=FOSL2 PE=1 SV=1 && PF00170:bZIP transcription factor	TF_bZIP	FOSL2 Fos-related antigen 2
Sschl_24192	442.156	506.403	456.639	26.1099	29.2008	43.9733	468.399	33.0946	3.78699	6.2616e-56	2.14199e-54	Sschl_24192	CM025846.1	5931563	5973698	+	1920	protein_coding	- && sp|Q9QUR8|SEM7A_MOUSE Semaphorin-7A OS=Mus musculus OX=10090 GN=Sema7a PE=1 SV=1 && PF01437:Plexin repeat|PF01403:Sema domain	-	SEM7A Semaphorin-7A
Sschl_16247	15521.3	15275.7	14774.2	3552.95	2657.27	2550.45	15190.4	2920.22	2.38038	6.78827e-56	2.31776e-54	Sschl_16247	CM025838.1	7999297	8008037	+	660	protein_coding	- && sp|Q9WUC6|TIMP2_CAVPO Metalloproteinase inhibitor 2 OS=Cavia porcellus OX=10141 GN=TIMP2 PE=2 SV=1 && PF00965:Tissue inhibitor of metalloproteinase	-	TIMP2 Metalloproteinase inhibitor 2
Sschl_14800	5900	6159.2	6044.51	12950.5	12918.4	12948.8	6034.57	12939.3	-1.10042	8.75863e-56	2.98487e-54	Sschl_14800	CM025836.1	26956845	26976762	-	3618	protein_coding	- && sp|P14543|NID1_HUMAN Nidogen-1 OS=Homo sapiens OX=9606 GN=NID1 PE=1 SV=3 && PF12662:Complement Clr-like EGF-like|PF12947:EGF domain|PF07645:Calcium-binding EGF domain|PF00086:Thyroglobulin type-1 repeat|PF06119:Nidogen-like|PF00058:Low-density lipoprotein receptor repeat class B|PF07474:G2F domain	-	NID1 Nidogen-1
Sschl_07810	104.152	96.519	108.779	664.798	868.722	1011.39	103.15	848.302	-3.04271	9.2692e-56	3.15292e-54	Sschl_07810	CM025830.1	29087268	29156198	+	1635	protein_coding	- && sp|Q8CI51|PDLI5_MOUSE PDZ and LIM domain protein 5 OS=Mus musculus OX=10090 GN=Pdlim5 PE=1 SV=4 && PF15936:Domain of unknown function (DUF4749)|PF00595:PDZ domain|PF00412:LIM domain	-	PDLI5 PDZ and LIM domain protein 5
Sschl_01578	1831.51	1853.16	1873.09	490.063	589.855	509.573	1852.59	529.83	1.80327	9.62241e-56	3.26692e-54	Sschl_01578	CM025825.1	64153007	64233504	-	1017	protein_coding	- && sp|Q9Y6I9|TX264_HUMAN Testis-expressed protein 264 OS=Homo sapiens OX=9606 GN=TEX264 PE=1 SV=1 && -	-	TX264 Testis-expressed protein 264
Sschl_02392	823.393	785.665	831.84	72.3043	103.663	126.747	813.632	100.905	2.98496	1.01426e-55	3.43708e-54	Sschl_02392	CM025826.1	12833982	12866453	-	2880	protein_coding	- && sp|Q96PU5|NED4L_HUMAN E3 ubiquitin-protein ligase NEDD4-like OS=Homo sapiens OX=9606 GN=NEDD4L PE=1 SV=2 && PF00632:HECT-domain (ubiquitin-transferase)|PF00168:C2 domain|PF00397:WW domain	-	NED4L E3 ubiquitin-protein ligase NEDD4-like
Sschl_23273	14.411	10.9388	13.3792	514.164	327.048	306.52	12.9097	382.577	-4.88297	1.20789e-55	4.08557e-54	Sschl_23273	CM025845.1	1453983	1454366	+	384	protein_coding	- && sp|P02264|H2A_ONCMY Histone H2A OS=Oncorhynchus mykiss OX=8022 PE=1 SV=2 && PF00125:Core histone H2A/H2B/H3/H4|PF16211:C-terminus of histone H2A	-	H2A Histone H2A
Sschl_23687	1668.4	1739.27	1869.6	508.139	548.974	509.573	1759.09	522.229	1.75138	1.63578e-55	5.52252e-54	Sschl_23687	CM025845.1	15632456	15648260	+	4302	protein_coding	- && sp|Q8BZ20|PAR12_MOUSE Protein mono-ADP-ribosyltransferase PARP12 OS=Mus musculus OX=10090 GN=Parp12 PE=1 SV=3 && PF02825:WWE domain|PF00644:Poly(ADP-ribose) polymerase catalytic domain	-	PAR12 Protein mono-ADP-ribosyltransferase PARP12
Sschl_04913	444.121	497.395	464.201	44.186	46.7212	28.4533	468.572	39.7868	3.58156	1.83276e-55	6.17599e-54	Sschl_04913	CM025828.1	16632423	16659311	-	1875	protein_coding	- && sp|Q28D40|TT39A_XENTR Tetratricopeptide repeat protein 39A OS=Xenopus tropicalis OX=8364 GN=ttc39a PE=2 SV=1 && PF10300:Protein of unknown function (DUF3808)	-	TT39A Tetratricopeptide repeat protein 39A
Sschl_17086	436.261	407.954	469.437	36.1522	35.0409	23.28	437.884	31.491	3.82609	2.03648e-55	6.84971e-54	Sschl_17086	CM025838.1	28245225	28254399	+	1245	protein_coding	- && sp|Q9JK42|PDK2_MOUSE [Pyruvate dehydrogenase (acetyl-transferring)] kinase isozyme 2, mitochondrial OS=Mus musculus OX=10090 GN=Pdk2 PE=1 SV=2 && PF10436:Mitochondrial branched-chain alpha-ketoacid dehydrogenase kinase|PF02518:Histidine kinase-, DNA gyrase B-, and HSP90-like ATPase	-	PDK2 [Pyruvate dehydrogenase (acetyl-transferring)] kinase isozyme 2, mitochondrial
Sschl_02565	477.529	516.698	537.496	72.3043	55.4814	68.5466	510.574	65.4441	2.97222	2.32315e-55	7.79938e-54	Sschl_02565	CM025826.1	19402942	19418062	+	3828	protein_coding	- && sp|Q64514|TPP2_MOUSE Tripeptidyl-peptidase 2 OS=Mus musculus OX=10090 GN=Tpp2 PE=1 SV=3 && PF00082:Subtilase family|PF12580:Tripeptidyl peptidase II	-	TPP2 Tripeptidyl-peptidase 2
Sschl_20121	2064.71	2149.8	2141.84	775.263	699.358	725.559	2118.78	733.393	1.53326	2.70574e-55	9.06698e-54	Sschl_20121	CM025841.1	19752965	19853827	-	4752	protein_coding	- && sp|P55196|AFAD_HUMAN Afadin OS=Homo sapiens OX=9606 GN=AFDN PE=1 SV=3 && PF01843:DIL domain|PF00788:Ras association (RalGDS/AF-6) domain|PF00498:FHA domain|PF00595:PDZ domain	-	AFAD Afadin
Sschl_05072	527.967	627.374	536.915	62.2621	73.0019	75.0132	564.085	70.0924	2.99602	2.78739e-55	9.3233e-54	Sschl_05072	CM025828.1	21873325	21896374	+	2595	protein_coding	- && sp|Q62371|DDR2_MOUSE Discoidin domain-containing receptor 2 OS=Mus musculus OX=10090 GN=Ddr2 PE=1 SV=2 && PF00754:F5/8 type C domain|PF07714:Protein tyrosine kinase	-	DDR2 Discoidin domain-containing receptor 2
Sschl_00563	1174.5	1188.47	1176.21	317.336	365.009	341.44	1179.73	341.262	1.78511	2.83932e-55	9.47945e-54	Sschl_00563	CM025825.1	19656716	19669656	-	1761	protein_coding	- && sp|P19941|GHR_RABIT Growth hormone receptor OS=Oryctolagus cuniculus OX=9986 GN=GHR PE=1 SV=1 && PF09067:Erythropoietin receptor, ligand binding|PF12772:Growth hormone receptor binding	-	GHR Growth hormone receptor
Sschl_03929	423.16	424.684	465.946	44.186	51.1013	45.2666	437.93	46.8513	3.22041	3.75138e-55	1.25014e-53	Sschl_03929	CM025827.1	25960427	25994871	+	1506	protein_coding	- && sp|Q8R2E9|ERO1B_MOUSE ERO1-like protein beta OS=Mus musculus OX=10090 GN=Ero1b PE=1 SV=1 && PF04137:Endoplasmic Reticulum Oxidoreductin 1 (ERO1)	-	ERO1B ERO1-like protein beta
Sschl_15347	1628.44	1585.49	1650.88	554.333	503.713	491.466	1621.6	516.504	1.65524	3.82512e-55	1.27236e-53	Sschl_15347	CM025837.1	13996246	14034511	-	4761	protein_coding	- && sp|Q9NYU1|UGGG2_HUMAN UDP-glucose:glycoprotein glucosyltransferase 2 OS=Homo sapiens OX=9606 GN=UGGT2 PE=1 SV=4 && PF18403:Thioredoxin-like domain|PF18401:Thioredoxin-like domain|PF06427:UDP-glucose:Glycoprotein Glucosyltransferase|PF18400:Thioredoxin-like domain|PF18404:Glucosyltransferase 24|PF18402:Thioredoxin-like domain	-	UGGG2 UDP-glucose:glycoprotein glucosyltransferase 2
Sschl_24510	2259.91	2311.31	2465.27	41396.2	24387	22269.9	2345.5	29351	-3.64532	4.21198e-55	1.39847e-53	Sschl_24510	CM025846.1	12770090	12770516	-	300	protein_coding	- && sp|P27003|S10AA_CHICK Protein S100-A10 OS=Gallus gallus OX=9031 GN=S100A10 PE=3 SV=2 && PF01023:S-100/ICaBP type calcium binding domain	-	S10AA Protein S100-A10
Sschl_11301	80.5707	88.7975	61.6608	913.847	652.637	693.226	77.0097	753.236	-3.28946	4.62861e-55	1.53398e-53	Sschl_11301	CM025833.1	27851412	27853527	-	537	protein_coding	- && sp|Q6DFQ5|SGMR2_XENTR Sigma intracellular receptor 2 OS=Xenopus tropicalis OX=8364 GN=tmem97 PE=2 SV=1 && PF10914:Protein of unknown function (DUF2781)	-	SGMR2 Sigma intracellular receptor 2
Sschl_23559	93.0166	89.4409	75.6218	554.333	486.193	477.239	86.0264	505.922	-2.55493	4.91911e-55	1.62727e-53	Sschl_23559	CM025845.1	11314409	11334236	+	1353	protein_coding	- && sp|Q9CXD9|LRC17_MOUSE Leucine-rich repeat-containing protein 17 OS=Mus musculus OX=10090 GN=Lrrc17 PE=2 SV=1 && PF13855:Leucine rich repeat	-	LRC17 Leucine-rich repeat-containing protein 17
Sschl_24452	6411.59	6457.12	6522.67	123518	73737.7	62814.5	6463.79	86690.1	-3.74538	4.98618e-55	1.64644e-53	Sschl_24452	CM025846.1	11786757	11787595	+	438	protein_coding	- && sp|A6QLG5|RS9_BOVIN 40S ribosomal protein S9 OS=Bos taurus OX=9913 GN=RPS9 PE=2 SV=1 && PF00163:Ribosomal protein S4/S9 N-terminal domain	-	RS9 40S ribosomal protein S9
Sschl_20957	455.912	503.829	453.731	54.2283	49.6413	34.92	471.157	46.2632	3.37574	1.33332e-54	4.3946e-53	Sschl_20957	CM025842.1	13111924	13119354	+	1200	protein_coding	- && sp|Q2M3R5|S35G1_HUMAN Solute carrier family 35 member G1 OS=Homo sapiens OX=9606 GN=SLC35G1 PE=1 SV=1 && PF00892:EamA-like transporter family	-	S35G1 Solute carrier family 35 member G1
Sschl_09584	12.4459	5.79114	12.2158	387.632	328.508	256.08	10.1509	324.073	-4.98724	1.4354e-54	4.72244e-53	Sschl_09584	CM025832.1	6061883	6062677	+	795	protein_coding	- && sp|Q3SWY4|LRN4L_BOVIN LRRN4 C-terminal-like protein OS=Bos taurus OX=9913 GN=LRRN4CL PE=2 SV=2 && -	-	LRN4L LRRN4 C-terminal-like protein
Sschl_21298	3903.42	3773.89	3914.88	39986.3	27026.8	24639.3	3864.06	30550.8	-2.98289	1.66572e-54	5.47022e-53	Sschl_21298	CM025842.1	19969777	19972556	-	462	protein_coding	- && sp|P19804|NDKB_RAT Nucleoside diphosphate kinase B OS=Rattus norvegicus OX=10116 GN=Nme2 PE=1 SV=1 && PF00334:Nucleoside diphosphate kinase	-	NDKB Nucleoside diphosphate kinase B
Sschl_19558	2984.39	2948.98	2796.84	263.107	379.61	456.546	2910.07	366.421	2.98068	1.94403e-54	6.37262e-53	Sschl_19558	CM025841.1	1371138	1374073	+	474	protein_coding	- && sp|Q6PBM1|GLRX5_DANRE Glutaredoxin-related protein 5, mitochondrial OS=Danio rerio OX=7955 GN=glrx5 PE=2 SV=1 && PF00462:Glutaredoxin	-	GLRX5 Glutaredoxin-related protein 5, mitochondrial
Sschl_13579	372.066	391.224	389.743	3135.2	2350.66	2082.26	384.344	2522.71	-2.71299	2.02582e-54	6.62868e-53	Sschl_13579	CM025835.1	26200716	26204976	-	774	protein_coding	- && sp|Q5XJN2|GILT_DANRE Gamma-interferon-inducible lysosomal thiol reductase OS=Danio rerio OX=7955 GN=ifi30 PE=1 SV=1 && PF03227:Gamma interferon inducible lysosomal thiol reductase (GILT)	-	GILT Gamma-interferon-inducible lysosomal thiol reductase
Sschl_16322	206.34	236.793	190.218	1825.68	1359.3	1289.45	211.117	1491.48	-2.81912	2.50537e-54	8.183e-53	Sschl_16322	CM025838.1	9337332	9340367	+	1446	protein_coding	- && sp|Q3MHM5|TBB4B_BOVIN Tubulin beta-4B chain OS=Bos taurus OX=9913 GN=TUBB4B PE=2 SV=1 && PF03953:Tubulin C-terminal domain|PF00091:Tubulin/FtsZ family, GTPase domain	-	TBB4B Tubulin beta-4B chain
Sschl_04554	83.8459	58.5549	64.5694	469.978	559.194	538.026	68.99	522.4	-2.92466	2.73799e-54	8.92664e-53	Sschl_04554	CM025828.1	1033394	1037729	-	1722	protein_coding	- && sp|F1QPX0|NDNF_DANRE Protein NDNF OS=Danio rerio OX=7955 GN=ndnf PE=3 SV=2 && PF10179:Uncharacterised conserved protein (DUF2369)	-	NDNF Protein NDNF
Sschl_19170	7.86055	5.14768	5.81706	210.888	204.405	219.866	6.2751	211.72	-5.08164	3.0319e-54	9.86707e-53	Sschl_19170	CM025840.1	21140902	21142053	-	1035	protein_coding	- && sp|Q0V990|CXA4_XENTR Gap junction alpha-4 protein OS=Xenopus tropicalis OX=8364 GN=gja4 PE=2 SV=1 && PF00029:Connexin	-	CXA4 Gap junction alpha-4 protein
Sschl_21171	490.63	502.542	539.241	80.3382	68.6218	58.1999	510.804	69.0533	2.90868	3.8798e-54	1.26038e-52	Sschl_21171	CM025842.1	17402225	17414499	-	981	protein_coding	- && sp|Q69ZN7|MYOF_MOUSE Myoferlin OS=Mus musculus OX=10090 GN=Myof PE=1 SV=2 && PF08151:FerI (NUC094) domain|PF00168:C2 domain	-	MYOF Myoferlin
Sschl_00134	481.459	463.935	471.182	74.3128	74.4619	68.5466	472.192	72.4404	2.70921	3.93447e-54	1.27584e-52	Sschl_00134	CM025825.1	3387624	3438350	-	3093	protein_coding	- && sp|Q502I9|FCHO2_DANRE F-BAR domain only protein 2 OS=Danio rerio OX=7955 GN=fcho2 PE=2 SV=1 && PF00611:Fes/CIP4, and EFC/F-BAR homology domain|PF10291:Muniscin C-terminal mu homology domain	-	FCHO2 F-BAR domain only protein 2
Sschl_23429	85.811	100.38	88.4193	512.156	602.996	491.466	91.5367	535.539	-2.54937	6.84915e-54	2.21701e-52	Sschl_23429	CM025845.1	5666249	5670908	+	1095	protein_coding	- && sp|A2VE53|IKIP_BOVIN Inhibitor of nuclear factor kappa-B kinase-interacting protein OS=Bos taurus OX=9913 GN=IKBIP PE=2 SV=1 && -	-	IKIP Inhibitor of nuclear factor kappa-B kinase-interacting protein
Sschl_21346	494.56	529.568	501.431	36.1522	51.1013	65.9599	508.519	51.0711	3.27749	7.38907e-54	2.3875e-52	Sschl_21346	CM025842.1	21827000	21832710	+	600	protein_coding	- && sp|Q90595|MAFF_CHICK Transcription factor MafF OS=Gallus gallus OX=9031 GN=MAFF PE=2 SV=1 && PF03131:bZIP Maf transcription factor	TF_bZIP	MAFK Transcription factor MafK
Sschl_19886	612.468	657.616	676.524	118.499	115.343	134.507	648.869	122.783	2.39611	8.25106e-54	2.66126e-52	Sschl_19886	CM025841.1	13255619	13278639	-	2943	protein_coding	- && sp|Q9NZM3|ITSN2_HUMAN Intersectin-2 OS=Homo sapiens OX=9606 GN=ITSN2 PE=1 SV=3 && PF14604:Variant SH3 domain|PF12763:Cytoskeletal-regulatory complex EF hand	-	ITSN2 Intersectin-2
Sschl_18821	734.962	770.865	791.702	110.465	87.6023	59.4933	765.843	85.8535	3.18636	1.16588e-53	3.75367e-52	Sschl_18821	CM025840.1	10709671	10722586	-	1734	protein_coding	- && sp|Q3UHD6|SNX27_MOUSE Sorting nexin-27 OS=Mus musculus OX=10090 GN=Snx27 PE=1 SV=2 && PF17820:PDZ domain|PF00788:Ras association (RalGDS/AF-6) domain|PF00787:PX domain	-	SNX27 Sorting nexin-27
Sschl_09501	0.655046	3.2173	2.90853	319.344	383.99	397.053	2.26029	366.796	-7.32782	1.22967e-53	3.952e-52	Sschl_09501	CM025832.1	3215506	3248162	+	1407	protein_coding	- && sp|Q2KI85|SMTL2_BOVIN Smoothelin-like protein 2 OS=Bos taurus OX=9913 GN=SMTNL2 PE=2 SV=1 && PF00307:Calponin homology (CH) domain	-	SMTL2 Smoothelin-like protein 2
Sschl_15007	2719.75	2754.65	2943.43	638.688	789.88	792.812	2805.95	740.46	1.9175	1.35061e-53	4.33083e-52	Sschl_15007	CM025837.1	996071	1010342	+	2355	protein_coding	- && sp|P24346|DDX3_XENLA Putative ATP-dependent RNA helicase an3 OS=Xenopus laevis OX=8355 GN=an3 PE=2 SV=1 && PF00271:Helicase conserved C-terminal domain|PF00270:DEAD/DEAH box helicase	-	DDX3Y ATP-dependent RNA helicase DDX3Y
Sschl_24041	1002.88	904.061	932.475	3167.33	2883.57	2771.61	946.471	2940.84	-1.63465	1.35234e-53	4.33083e-52	Sschl_24041	CM025846.1	1357070	1360738	+	765	protein_coding	- && - && PF04103:CD20-like family	-	M4A8 Membrane-spanning 4-domains subfamily A member 8
Sschl_21605	5387.75	5208.17	5495.96	119595	64568.7	59786.8	5363.96	81317	-3.92215	1.41646e-53	4.52816e-52	Sschl_21605	CM025843.1	5054534	5056922	+	453	protein_coding	- && sp|Q3ZBH8|RS20_BOVIN 40S ribosomal protein S20 OS=Bos taurus OX=9913 GN=RPS20 PE=3 SV=1 && PF00338:Ribosomal protein S10p/S20e	-	RS20 40S ribosomal protein S20
Sschl_01742	17345	18027.8	17315.1	130098	93880.4	88104.3	17562.6	104027	-2.56635	1.45983e-53	4.65855e-52	Sschl_01742	CM025825.1	69146348	69150099	-	1260	protein_coding	- && sp|Q7ZTS4|K1C18_DANRE Keratin, type I cytoskeletal 18 OS=Danio rerio OX=7955 GN=krt18 PE=1 SV=2 && PF00038:Intermediate filament protein	-	K1C18 Keratin, type I cytoskeletal 18
Sschl_10765	377.962	400.232	389.743	18.0761	14.6004	12.9333	389.312	15.2033	4.71056	1.61933e-53	5.15843e-52	Sschl_10765	CM025833.1	11817455	11894707	-	2814	protein_coding	- && sp|Q3KR37|ASTRB_HUMAN Protein Aster-B OS=Homo sapiens OX=9606 GN=GRAMD1B PE=1 SV=1 && PF02893:GRAM domain|PF16016:VAD1 Analog of StAR-related lipid transfer domain	-	ASTRB Protein Aster-B
Sschl_13803	5.24037	11.5823	4.07194	371.564	293.468	262.546	6.96486	309.193	-5.4803	3.37503e-53	1.07324e-51	Sschl_13803	CM025835.1	30185447	30192885	-	2505	protein_coding	- && sp|P97311|MCM6_MOUSE DNA replication licensing factor MCM6 OS=Mus musculus OX=10090 GN=Mcm6 PE=1 SV=1 && PF17207:MCM OB domain|PF18263:MCM6 C-terminal winged-helix domain|PF00493:MCM P-loop domain|PF17855:MCM AAA-lid domain|PF14551:MCM N-terminal domain	-	MC6ZB Zygotic DNA replication licensing factor mcm6-B
Sschl_01654	6.55046	6.4346	5.81706	397.674	275.947	237.973	6.26737	303.865	-5.59546	3.41912e-53	1.08534e-51	Sschl_01654	CM025825.1	65985183	65989092	-	840	protein_coding	- && sp|G3H0N9|DNJB9_CRIGR DnaJ homolog subfamily B member 9 OS=Cricetulus griseus OX=10029 GN=DNAJB9 PE=1 SV=1 && PF00226:DnaJ domain	-	DNJB9 DnaJ homolog subfamily B member 9
Sschl_09210	13630.2	14539	13687	85293	67306.3	59682.1	13952	70760.5	-2.34241	3.66585e-53	1.16162e-51	Sschl_09210	CM025831.1	32273532	32278821	-	909	protein_coding	- && sp|B5DE31|YBOX1_DANRE Y-box-binding protein 1 OS=Danio rerio OX=7955 GN=ybx1 PE=1 SV=1 && PF00313:'Cold-shock' DNA-binding domain	CSD	YBOX1 Y-box-binding protein 1
Sschl_04907	442.811	500.612	467.11	54.2283	67.1617	58.1999	470.178	59.8633	2.96543	3.7614e-53	1.18982e-51	Sschl_04907	CM025828.1	16486941	16490303	-	1380	protein_coding	- && sp|Q2I327|DMTA2_XIPMA Doublesex- and mab-3-related transcription factor A2 OS=Xiphophorus maculatus OX=8083 GN=dmrta2 PE=2 SV=1 && PF03474:DMRTA motif|PF00751:DM DNA binding domain	DM	DMTA2 Doublesex- and mab-3-related transcription factor A2
Sschl_04218	5.89542	6.4346	5.23535	220.93	198.565	203.053	5.85512	207.516	-5.14891	3.99142e-53	1.26037e-51	Sschl_04218	CM025827.1	32850513	32852514	+	825	protein_coding	- && sp|O73688|HMOX_TAKRU Heme oxygenase OS=Takifugu rubripes OX=31033 GN=hmox PE=3 SV=1 && PF01126:Heme oxygenase	-	HMOX Heme oxygenase
Sschl_14670	37.9927	68.2068	45.3731	608.562	531.454	544.493	50.5242	561.503	-3.47372	4.15435e-53	1.30953e-51	Sschl_14670	CM025836.1	23228346	23232511	+	1134	protein_coding	- && sp|Q5E9R2|PLCD_BOVIN 1-acyl-sn-glycerol-3-phosphate acyltransferase delta OS=Bos taurus OX=9913 GN=AGPAT4 PE=2 SV=1 && PF16076:Acyltransferase C-terminus|PF01553:Acyltransferase	-	PLCD 1-acyl-sn-glycerol-3-phosphate acyltransferase delta
Sschl_11732	501.11	490.317	525.862	78.3297	87.6023	71.1332	505.763	79.0217	2.68128	4.88845e-53	1.53824e-51	Sschl_11732	CM025834.1	7601068	7636151	-	1347	protein_coding	- && sp|Q2KJG8|BCKD_BOVIN [3-methyl-2-oxobutanoate dehydrogenase [lipoamide]] kinase, mitochondrial OS=Bos taurus OX=9913 GN=BCKDK PE=2 SV=1 && PF02518:Histidine kinase-, DNA gyrase B-, and HSP90-like ATPase|PF10436:Mitochondrial branched-chain alpha-ketoacid dehydrogenase kinase	-	BCKD [3-methyl-2-oxobutanoate dehydrogenase [lipoamide]] kinase, mitochondrial
Sschl_15673	460.497	488.386	488.633	6.02536	5.84015	14.2266	479.172	8.69739	5.70913	5.3151e-53	1.66959e-51	Sschl_15673	CM025837.1	28669142	28715414	-	3507	protein_coding	- && sp|O14513|NCKP5_HUMAN Nck-associated protein 5 OS=Homo sapiens OX=9606 GN=NCKAP5 PE=1 SV=2 && PF15246:Nck-associated protein 5, Peripheral clock protein	-	NCKP5 Nck-associated protein 5
Sschl_02458	2253.36	2296.51	2479.23	385.623	538.754	509.573	2343.03	477.983	2.28693	5.7321e-53	1.79745e-51	Sschl_02458	CM025826.1	15261200	15298098	+	4011	protein_coding	- && sp|Q6IQ26|DEN5A_HUMAN DENN domain-containing protein 5A OS=Homo sapiens OX=9606 GN=DENND5A PE=1 SV=2 && PF02759:RUN domain|PF03456:uDENN domain|PF01477:PLAT/LH2 domain|PF02141:DENN (AEX-3) domain|PF03455:dDENN domain	-	DEN5A DENN domain-containing protein 5A
Sschl_10803	451.327	485.812	461.293	38.1606	54.0214	62.0799	466.144	51.4206	3.14717	6.51136e-53	2.03827e-51	Sschl_10803	CM025833.1	13350281	13358728	+	1428	protein_coding	- && sp|P31751|AKT2_HUMAN RAC-beta serine/threonine-protein kinase OS=Homo sapiens OX=9606 GN=AKT2 PE=1 SV=2 && PF00169:PH domain|PF00069:Protein kinase domain|PF00433:Protein kinase C terminal domain	-	AKT2 RAC-beta serine/threonine-protein kinase
Sschl_02230	16042.7	15791.8	15339	8.03382	51.1013	53.0266	15724.5	37.3872	8.69197	6.94588e-53	2.17053e-51	Sschl_02230	CM025826.1	7918766	7921167	+	1575	protein_coding	- && sp|O42430|CP1A1_LIMLI Cytochrome P450 1A1 OS=Limanda limanda OX=27771 GN=cyp1a1 PE=2 SV=1 && PF00067:Cytochrome P450	-	CP1A1 Cytochrome P450 1A1
Sschl_23686	119.873	136.414	130.302	871.669	697.898	660.893	128.863	743.487	-2.52424	9.92173e-53	3.0951e-51	Sschl_23686	CM025845.1	15592723	15627540	-	1428	protein_coding	- && sp|P41212|ETV6_HUMAN Transcription factor ETV6 OS=Homo sapiens OX=9606 GN=ETV6 PE=1 SV=1 && PF02198:Sterile alpha motif (SAM)/Pointed domain|PF00178:Ets-domain	ETS	ETV6 Transcription factor ETV6
Sschl_25520	562.685	539.863	545.059	54.2283	84.6822	54.3199	549.202	64.4101	3.08347	1.1293e-52	3.51679e-51	Sschl_25520	CM025848.1	4073502	4093081	+	2076	protein_coding	- && sp|Q6PEI3|PHR4B_DANRE Phosphatase and actin regulator 4B OS=Danio rerio OX=7955 GN=phactr4b PE=1 SV=2 && PF02755:RPEL repeat	-	PHR4B Phosphatase and actin regulator 4B
Sschl_03174	368.791	384.146	367.638	30.1268	17.5205	24.5733	373.525	24.0735	3.98404	1.24858e-52	3.88157e-51	Sschl_03174	CM025827.1	4645884	4656153	-	1419	protein_coding	- && sp|Q9UBS0|KS6B2_HUMAN Ribosomal protein S6 kinase beta-2 OS=Homo sapiens OX=9606 GN=RPS6KB2 PE=1 SV=2 && PF00433:Protein kinase C terminal domain|PF00069:Protein kinase domain	-	KS6B2 Ribosomal protein S6 kinase beta-2
Sschl_15421	456.567	418.249	424.645	1383.82	1267.31	1333.43	433.154	1328.19	-1.61577	1.52826e-52	4.74285e-51	Sschl_15421	CM025837.1	16986674	16993609	-	2457	protein_coding	- && sp|Q8C102|GALT5_MOUSE Polypeptide N-acetylgalactosaminyltransferase 5 OS=Mus musculus OX=10090 GN=Galnt5 PE=2 SV=2 && PF00535:Glycosyl transferase family 2|PF00652:Ricin-type beta-trefoil lectin domain	-	GALT5 Polypeptide N-acetylgalactosaminyltransferase 5
Sschl_02739	508.971	487.099	520.045	72.3043	90.5223	77.5999	505.372	80.1422	2.64892	1.66484e-52	5.15786e-51	Sschl_02739	CM025826.1	27614417	27650876	+	4263	protein_coding	- && sp|Q96QT4|TRPM7_HUMAN Transient receptor potential cation channel subfamily M member 7 OS=Homo sapiens OX=9606 GN=TRPM7 PE=1 SV=1 && PF16519:Tetramerisation domain of TRPM|PF00520:Ion transport protein|PF18139:SLOG in TRPM	-	TRPM7 Transient receptor potential cation channel subfamily M member 7
Sschl_14494	3175.66	3203.79	3300.6	1124.73	1111.09	1246.77	3226.68	1160.86	1.47323	1.78457e-52	5.51934e-51	Sschl_14494	CM025836.1	15951261	15970183	+	6159	protein_coding	- && sp|Q9NZM1|MYOF_HUMAN Myoferlin OS=Homo sapiens OX=9606 GN=MYOF PE=1 SV=1 && PF08165:FerA (NUC095) domain|PF08151:FerI (NUC094) domain|PF00168:C2 domain|PF16165:Ferlin C-terminus|PF08150:FerB (NUC096) domain	-	MYOF Myoferlin
Sschl_23851	26.8569	19.9473	30.8304	803.382	462.832	474.653	25.8782	580.289	-4.48016	1.81208e-52	5.59482e-51	Sschl_23851	CM025845.1	20880571	20880882	-	312	protein_coding	- && - && -	-	NA
Sschl_25764	945.887	938.165	976.684	2289.64	2363.8	2391.37	953.579	2348.27	-1.30066	1.82628e-52	5.62906e-51	Sschl_25764	CM025848.1	11870318	11879531	+	1722	protein_coding	- && sp|Q14534|ERG1_HUMAN Squalene monooxygenase OS=Homo sapiens OX=9606 GN=SQLE PE=1 SV=3 && PF08491:Squalene epoxidase	-	ERG1 Squalene monooxygenase
Sschl_18852	541.068	578.471	610.21	82.3466	62.7816	46.5599	576.583	63.8961	3.20816	1.88526e-52	5.80095e-51	Sschl_18852	CM025840.1	11260623	11293565	+	8964	protein_coding	- && sp|O08550|KMT2B_MOUSE Histone-lysine N-methyltransferase 2B OS=Mus musculus OX=10090 GN=Kmt2b PE=1 SV=3 && PF13832:PHD-zinc-finger like domain|PF02008:CXXC zinc finger domain|PF05964:F/Y-rich N-terminus|PF00628:PHD-finger|PF00856:SET domain|PF05965:F/Y rich C-terminus	-	KMT2B Histone-lysine N-methyltransferase 2B
Sschl_01482	460.497	433.049	405.449	54.2283	43.8011	50.4399	432.998	49.4898	3.13778	2.15388e-52	6.61621e-51	Sschl_01482	CM025825.1	62548644	62555245	-	1857	protein_coding	- && - && PF08357:SEFIR domain	-	I17RC Interleukin-17 receptor C
Sschl_24499	822.738	898.914	820.787	2321.77	2400.3	2543.98	847.48	2422.02	-1.51595	2.22115e-52	6.81126e-51	Sschl_24499	CM025846.1	12531635	12553288	-	3354	protein_coding	- && sp|P08836|FPPS_CHICK Farnesyl pyrophosphate synthase OS=Gallus gallus OX=9031 GN=FDPS PE=1 SV=2 && PF00348:Polyprenyl synthetase|PF00018:SH3 domain|PF02759:RUN domain	-	FPPS Farnesyl pyrophosphate synthase
Sschl_15414	11.1358	18.6603	11.0524	417.758	305.148	272.893	13.6162	331.933	-4.60611	4.34314e-52	1.32959e-50	Sschl_15414	CM025837.1	16759852	16762649	-	348	protein_coding	- && sp|A3KMT2|DAL1A_XENLA Death-associated protein-like 1-A OS=Xenopus laevis OX=8355 GN=dapl1-a PE=4 SV=1 && PF15228:Death-associated protein	-	DAL1A Death-associated protein-like 1-A
Sschl_08432	5.89542	4.50422	4.65365	196.828	216.086	244.44	5.01776	219.118	-5.45739	4.35404e-52	1.33067e-50	Sschl_08432	CM025831.1	11228032	11237686	-	2124	protein_coding	- && sp|A4IH24|TPX2_XENTR Targeting protein for Xklp2 OS=Xenopus tropicalis OX=8364 GN=tpx2 PE=2 SV=1 && PF12214:Cell cycle regulated microtubule associated protein|PF06886:Targeting protein for Xklp2 (TPX2)	-	TPX2 Targeting protein for Xklp2
Sschl_05120	585.611	587.479	724.224	78.3297	81.7621	91.8266	632.438	83.9728	2.90515	4.93667e-52	1.50619e-50	Sschl_05120	CM025828.1	22815536	22865580	+	4308	protein_coding	- && sp|Q9UBS9|SUCO_HUMAN SUN domain-containing ossification factor OS=Homo sapiens OX=9606 GN=SUCO PE=1 SV=1 && PF07738:Sad1 / UNC-like C-terminal	-	SUCO SUN domain-containing ossification factor
Sschl_04813	446.741	451.709	372.292	36.1522	26.2807	28.4533	423.581	30.2954	3.82854	5.11352e-52	1.55751e-50	Sschl_04813	CM025828.1	13957351	13957829	+	387	protein_coding	- && sp|O42449|IOD1_ORENI Type I iodothyronine deiodinase OS=Oreochromis niloticus OX=8128 GN=dio1 PE=2 SV=3 && PF00837:Iodothyronine deiodinase	-	IOD1 Type I iodothyronine deiodinase
Sschl_25448	417.919	416.319	431.626	42.1775	58.4015	42.6799	421.955	47.753	3.1361	6.23542e-52	1.89603e-50	Sschl_25448	CM025848.1	1238102	1305923	+	2871	protein_coding	- && sp|F8W2M1|HACE1_DANRE E3 ubiquitin-protein ligase HACE1 OS=Danio rerio OX=7955 GN=hace1 PE=3 SV=2 && PF00632:HECT-domain (ubiquitin-transferase)|PF12796:Ankyrin repeats (3 copies)	-	HACE1 E3 ubiquitin-protein ligase HACE1
Sschl_16470	516.176	519.916	513.646	56.2367	73.0019	86.6532	516.579	71.9639	2.81661	6.39614e-52	1.94163e-50	Sschl_16470	CM025838.1	13146425	13154327	-	2406	protein_coding	- && sp|A0A0R4IXF6|KAT2A_DANRE Histone acetyltransferase KAT2A OS=Danio rerio OX=7955 GN=kat2a PE=2 SV=1 && PF00439:Bromodomain|PF00583:Acetyltransferase (GNAT) family|PF06466:PCAF (P300/CBP-associated factor) N-terminal domain	-	KAT2A Histone acetyltransferase KAT2A
Sschl_24706	123.804	116.466	108.779	566.384	544.594	496.639	116.35	535.872	-2.20187	6.59906e-52	1.99987e-50	Sschl_24706	CM025846.1	16136691	16141752	-	1071	protein_coding	- && sp|Q90952|PON2_CHICK Serum paraoxonase/arylesterase 2 OS=Gallus gallus OX=9031 GN=PON2 PE=2 SV=1 && PF01731:Arylesterase	-	PON2 Serum paraoxonase/arylesterase 2
Sschl_06223	2058.15	2102.83	2211.65	775.263	703.738	746.252	2124.21	741.751	1.5198	1.11199e-51	3.36429e-50	Sschl_06223	CM025829.1	19984069	20068136	+	11676	protein_coding	- && sp|Q9UMZ3|PTPRQ_HUMAN Phosphatidylinositol phosphatase PTPRQ OS=Homo sapiens OX=9606 GN=PTPRQ PE=1 SV=2 && PF00059:Lectin C-type domain|PF00094:von Willebrand factor type D domain|PF00102:Protein-tyrosine phosphatase|PF00041:Fibronectin type III domain	-	PTPRQ Phosphatidylinositol phosphatase PTPRQ
Sschl_12066	1071.66	1164.02	1116.29	3534.88	4165.49	4430.95	1117.32	4043.77	-1.85657	1.21034e-51	3.65572e-50	Sschl_12066	CM025834.1	17545151	17581599	-	4110	protein_coding	- && sp|Q9NS15|LTBP3_HUMAN Latent-transforming growth factor beta-binding protein 3 OS=Homo sapiens OX=9606 GN=LTBP3 PE=1 SV=4 && PF00683:TB domain|PF07645:Calcium-binding EGF domain	-	LTBP3 Latent-transforming growth factor beta-binding protein 3
Sschl_05206	1382.15	1396.31	1429.25	3169.34	3188.72	3233.33	1402.57	3197.13	-1.18882	1.43573e-51	4.32923e-50	Sschl_05206	CM025828.1	25200665	25209745	+	420	protein_coding	- && sp|Q9EPC6|PROF2_RAT Profilin-2 OS=Rattus norvegicus OX=10116 GN=Pfn2 PE=1 SV=3 && PF00235:Profilin	-	PROF2 Profilin-2
Sschl_20393	37.9927	18.6603	13.9609	710.993	664.317	548.373	23.538	641.227	-4.77467	1.44256e-51	4.34258e-50	Sschl_20393	CM025841.1	27822937	27842036	+	3456	protein_coding	- && sp|Q8K4T4|FLIP1_RAT Filamin-A-interacting protein 1 OS=Rattus norvegicus OX=10116 GN=Filip1 PE=1 SV=1 && PF09727:Cortactin-binding protein-2	-	FLIP1 Filamin-A-interacting protein 1
Sschl_22177	434.951	467.152	431.044	2026.53	1649.84	1642.53	444.382	1772.97	-1.99445	1.54864e-51	4.65416e-50	Sschl_22177	CM025843.1	27001283	27041194	-	2388	protein_coding	- && sp|Q8BSY0|ASPH_MOUSE Aspartyl/asparaginyl beta-hydroxylase OS=Mus musculus OX=10090 GN=Asph PE=1 SV=1 && PF05118:Aspartyl/Asparaginyl beta-hydroxylase|PF05279:Aspartyl beta-hydroxylase N-terminal region	-	ASPH Aspartyl/asparaginyl beta-hydroxylase
Sschl_07130	358.31	389.937	326.919	4442.7	2873.35	2673.32	358.389	3329.79	-3.21508	2.33764e-51	7.01369e-50	Sschl_07130	CM025830.1	6731774	6734776	+	630	protein_coding	- && sp|Q4RSM6|GPX8_TETNG Probable glutathione peroxidase 8 OS=Tetraodon nigroviridis OX=99883 GN=gpx8 PE=3 SV=1 && PF00255:Glutathione peroxidase	-	GPX8 Probable glutathione peroxidase 8
Sschl_17756	574.475	608.713	543.313	4.01691	4.38011	10.3467	575.501	6.24789	6.44116	2.59103e-51	7.76106e-50	Sschl_17756	CM025839.1	17791512	17802871	-	2532	protein_coding	- && sp|Q497V6|BAHD1_MOUSE Bromo adjacent homology domain-containing 1 protein OS=Mus musculus OX=10090 GN=Bahd1 PE=1 SV=1 && PF01426:BAH domain	-	BAHD1 Bromo adjacent homology domain-containing 1 protein
Sschl_11696	3299.47	3064.16	3345.97	662.79	805.941	883.346	3236.53	784.025	2.04099	2.7791e-51	8.31061e-50	Sschl_11696	CM025834.1	5780590	5788345	-	1968	protein_coding	- && sp|Q5RF01|LRC32_PONAB Transforming growth factor beta activator LRRC32 OS=Pongo abelii OX=9601 GN=LRRC32 PE=2 SV=1 && PF13855:Leucine rich repeat	-	LRC32 Transforming growth factor beta activator LRRC32
novel.745	211.58	193.038	212.904	1273.36	978.225	972.586	205.841	1074.72	-2.38112	3.12223e-51	9.32127e-50	-	CM025843.1	27588403	27606782	+	5151	-	- && sp|P50592|TNF10_MOUSE Tumor necrosis factor ligand superfamily member 10 OS=Mus musculus OX=10090 GN=Tnfsf10 PE=2 SV=1 && PF00229:TNF(Tumour Necrosis Factor) family	-	NA
Sschl_16683	1234.11	1082.94	1177.95	305.285	327.048	324.626	1165	318.987	1.86592	3.40177e-51	1.01391e-49	Sschl_16683	CM025838.1	18616133	18621552	+	1026	protein_coding	- && sp|O75880|SCO1_HUMAN Protein SCO1 homolog, mitochondrial OS=Homo sapiens OX=9606 GN=SCO1 PE=1 SV=1 && PF02630:SCO1/SenC	-	SCO1 Protein SCO1 homolog, mitochondrial
Sschl_14041	5953.06	6141.83	6060.79	13721.8	13211.9	12850.5	6051.89	13261.4	-1.13155	4.27893e-51	1.27325e-49	Sschl_14041	CM025835.1	34851448	34861706	-	1905	protein_coding	- && sp|Q9BZE4|GTPB4_HUMAN GTP-binding protein 4 OS=Homo sapiens OX=9606 GN=GTPBP4 PE=1 SV=3 && PF08155:NOGCT (NUC087) domain|PF17835:NOG1 N-terminal helical domain|PF06858:Nucleolar GTP-binding protein 1 (NOG1)	-	GTPB4 GTP-binding protein 4
Sschl_08046	9.17065	15.443	18.0329	239.006	233.606	274.186	14.2155	248.933	-4.1227	4.56754e-51	1.35689e-49	Sschl_08046	CM025830.1	33885087	33889770	-	798	protein_coding	- && sp|Q9Z0F5|CH25H_MOUSE Cholesterol 25-hydroxylase OS=Mus musculus OX=10090 GN=Ch25h PE=1 SV=1 && PF04116:Fatty acid hydroxylase superfamily	-	CH25H Cholesterol 25-hydroxylase
Sschl_21942	139.525	144.135	134.956	554.333	668.697	659.599	139.539	627.543	-2.17333	4.61476e-51	1.36867e-49	Sschl_21942	CM025843.1	17619526	17622829	+	897	protein_coding	- && sp|P70284|TGIF1_MOUSE Homeobox protein TGIF1 OS=Mus musculus OX=10090 GN=Tgif1 PE=1 SV=2 && PF05920:Homeobox KN domain	Homeobox	TGIF1 Homeobox protein TGIF1
Sschl_17335	1027.77	935.591	910.37	2691.33	2701.07	2582.78	957.909	2658.39	-1.47257	4.91105e-51	1.45415e-49	Sschl_17335	CM025839.1	3857394	3865484	-	450	protein_coding	- && sp|P0DP23|CALM1_HUMAN Calmodulin-1 OS=Homo sapiens OX=9606 GN=CALM1 PE=1 SV=1 && PF13499:EF-hand domain pair	-	CALM1 Calmodulin-1
Sschl_21814	8691.15	8579.25	8698.25	120869	74416.7	66578.1	8656.22	87287.8	-3.33393	5.00404e-51	1.47926e-49	Sschl_21814	CM025843.1	14338199	14343341	+	738	protein_coding	- && sp|Q5ZJ56|RL7_CHICK 60S ribosomal protein L7 OS=Gallus gallus OX=9031 GN=RPL7 PE=2 SV=1 && PF00327:Ribosomal protein L30p/L7e|PF08079:Ribosomal L30 N-terminal domain	-	RL7 60S ribosomal protein L7
Sschl_04632	1173.84	1214.21	1276.26	343.446	381.07	372.48	1221.44	365.665	1.73624	5.1326e-51	1.51479e-49	Sschl_04632	CM025828.1	5854858	5864452	-	1428	protein_coding	- && sp|Q6P431|MKNK2_XENLA MAP kinase-interacting serine/threonine-protein kinase 2 OS=Xenopus laevis OX=8355 GN=mknk2 PE=2 SV=1 && PF00069:Protein kinase domain	-	MKNK2 MAP kinase-interacting serine/threonine-protein kinase 2
Sschl_07487	1752.25	1928.45	2085.42	243.023	236.526	138.387	1922.04	205.979	3.23182	5.68752e-51	1.67582e-49	Sschl_07487	CM025830.1	16151590	16186642	-	13062	protein_coding	- && sp|Q9Y4D8|HECD4_HUMAN Probable E3 ubiquitin-protein ligase HECTD4 OS=Homo sapiens OX=9606 GN=HECTD4 PE=1 SV=5 && PF00632:HECT-domain (ubiquitin-transferase)	-	HECD4 Probable E3 ubiquitin-protein ligase HECTD4
Sschl_25738	3416.07	3426.42	3338.41	8047.87	8361.64	9040.39	3393.63	8483.3	-1.32222	5.99841e-51	1.76455e-49	Sschl_25738	CM025848.1	10947489	10956947	+	744	protein_coding	- && sp|P63101|1433Z_MOUSE 14-3-3 protein zeta/delta OS=Mus musculus OX=10090 GN=Ywhaz PE=1 SV=1 && PF00244:14-3-3 protein	-	1433Z 14-3-3 protein zeta/delta
Sschl_11413	563.34	578.471	603.229	48.2029	86.1422	80.1866	581.68	71.5106	2.99344	6.54971e-51	1.92359e-49	Sschl_11413	CM025833.1	32016345	32056848	+	3732	protein_coding	- && sp|Q9Y2H6|FND3A_HUMAN Fibronectin type-III domain-containing protein 3A OS=Homo sapiens OX=9606 GN=FNDC3A PE=1 SV=4 && PF00041:Fibronectin type III domain	-	FND3A Fibronectin type-III domain-containing protein 3A
Sschl_19161	7.86055	7.07806	4.65365	184.778	246.746	244.44	6.53075	225.321	-5.12638	8.68819e-51	2.5475e-49	Sschl_19161	CM025840.1	20246983	20314219	+	4839	protein_coding	- && sp|Q07092|COGA1_HUMAN Collagen alpha-1(XVI) chain OS=Homo sapiens OX=9606 GN=COL16A1 PE=1 SV=2 && PF01391:Collagen triple helix repeat (20 copies)	-	COGA1 Collagen alpha-1(XVI) chain
Sschl_21012	24.2367	27.0253	27.9219	285.2	286.167	231.506	26.3946	267.625	-3.33611	9.09713e-51	2.66309e-49	Sschl_21012	CM025842.1	14634167	14643363	-	1908	protein_coding	- && sp|A8WFU8|KIF22_DANRE Kinesin-like protein KIF22 OS=Danio rerio OX=7955 GN=kif22 PE=2 SV=1 && PF00225:Kinesin motor domain|PF12836:Helix-hairpin-helix motif	-	KIF22 Kinesin-like protein KIF22
Sschl_17327	488.009	528.924	554.948	90.3804	67.1617	65.9599	523.96	74.5007	2.83751	9.82183e-51	2.87058e-49	Sschl_17327	CM025839.1	3677159	3752812	+	6354	protein_coding	- && sp|Q6GYQ0|RGPA1_HUMAN Ral GTPase-activating protein subunit alpha-1 OS=Homo sapiens OX=9606 GN=RALGAPA1 PE=1 SV=1 && PF02145:Rap/ran-GAP	-	RGPA1 Ral GTPase-activating protein subunit alpha-1
Sschl_08605	362.896	388.65	378.109	16.0676	30.6608	16.8133	376.551	21.1806	4.1347	1.15297e-50	3.36299e-49	Sschl_08605	CM025831.1	15686149	15690706	-	834	protein_coding	- && sp|A5PLL7|PDES1_HUMAN Plasmanylethanolamine desaturase OS=Homo sapiens OX=9606 GN=PEDS1 PE=1 SV=3 && PF10520:B domain of TMEM189, localisation domain	-	PDES1 Plasmanylethanolamine desaturase
Sschl_08810	44.5431	48.903	34.9024	343.446	322.668	316.866	42.7828	327.66	-2.93925	1.15439e-50	3.36299e-49	Sschl_08810	CM025831.1	21107492	21193191	+	384	protein_coding	- && sp|Q58E76|ATD3A_XENLA ATPase family AAA domain-containing protein 3-A OS=Xenopus laevis OX=8355 GN=atad3-a PE=2 SV=1 && PF12037:Domain of unknown function (DUF3523)	-	ATAD3 ATPase family AAA domain-containing protein 3
Sschl_07945	514.211	559.167	569.49	102.431	105.123	100.88	547.623	102.811	2.41375	1.18132e-50	3.43591e-49	Sschl_07945	CM025830.1	31998079	32004262	-	963	protein_coding	- && sp|Q6Y685|TACC1_MOUSE Transforming acidic coiled-coil-containing protein 1 OS=Mus musculus OX=10090 GN=Tacc1 PE=1 SV=1 && PF05010:Transforming acidic coiled-coil-containing protein (TACC), C-terminal	-	TACC1 Transforming acidic coiled-coil-containing protein 1
Sschl_19700	1.96514	9.00844	2.32682	273.15	256.967	253.493	4.43347	261.203	-5.8942	1.40435e-50	4.07238e-49	Sschl_19700	CM025841.1	6891445	6915867	+	6768	protein_coding	- && sp|Q6RT24|CENPE_MOUSE Centromere-associated protein E OS=Mus musculus OX=10090 GN=Cenpe PE=1 SV=1 && PF00225:Kinesin motor domain	-	CENPE Centromere-associated protein E
Sschl_21927	3444.23	3297.73	3390.76	9769.12	11492	12123.7	3377.58	11128.3	-1.72054	1.40466e-50	4.07238e-49	Sschl_21927	CM025843.1	17078073	17112845	+	2271	protein_coding	- && sp|O00469|PLOD2_HUMAN Procollagen-lysine,2-oxoglutarate 5-dioxygenase 2 OS=Homo sapiens OX=9606 GN=PLOD2 PE=1 SV=2 && -	-	PLOD2 Procollagen-lysine,2-oxoglutarate 5-dioxygenase 2
Sschl_02617	835.839	758.639	787.63	2255.49	2099.53	2280.14	794.036	2211.72	-1.47782	1.80079e-50	5.21247e-49	Sschl_02617	CM025826.1	23064596	23072699	+	1278	protein_coding	- && sp|B5DE03|WT1_XENTR Wilms tumor protein homolog OS=Xenopus tropicalis OX=8364 GN=wt1 PE=2 SV=1 && PF02165:Wilm's tumour protein|PF00096:Zinc finger, C2H2 type	zf-C2H2	WT1 Wilms tumor protein homolog
Sschl_21363	738.237	839.072	738.767	90.3804	77.382	43.9733	772.025	70.5786	3.48087	1.93575e-50	5.59415e-49	Sschl_21363	CM025842.1	22102350	22113415	-	2724	protein_coding	- && sp|Q9UGR2|Z3H7B_HUMAN Zinc finger CCCH domain-containing protein 7B OS=Homo sapiens OX=9606 GN=ZC3H7B PE=1 SV=2 && -	-	Z3H7B Zinc finger CCCH domain-containing protein 7B
Sschl_25736	378.617	378.998	379.854	44.186	48.1812	45.2666	379.156	45.8779	3.0436	2.30383e-50	6.64724e-49	Sschl_25736	CM025848.1	10901535	10913547	+	582	protein_coding	- && sp|A9JTH1|NCLDA_DANRE Neurocalcin-delta A OS=Danio rerio OX=7955 GN=ncalda PE=2 SV=1 && PF13499:EF-hand domain pair|PF13833:EF-hand domain pair	-	NCLDA Neurocalcin-delta A
novel.83	883.002	810.76	877.794	230.972	192.725	203.053	857.185	208.917	2.04471	2.44455e-50	7.04203e-49	-	CM025825.1	13970054	14019198	-	14815	-	- && sp|Q15751|HERC1_HUMAN Probable E3 ubiquitin-protein ligase HERC1 OS=Homo sapiens OX=9606 GN=HERC1 PE=1 SV=2 && PF00622:SPRY domain|PF00632:HECT-domain (ubiquitin-transferase)	-	NA
Sschl_24407	1124.71	1002.51	1037.76	12890.3	8313.45	7445.71	1055	9549.81	-3.1779	2.55007e-50	7.3343e-49	Sschl_24407	CM025846.1	11176161	11178263	-	261	protein_coding	- && sp|P14854|CX6B1_HUMAN Cytochrome c oxidase subunit 6B1 OS=Homo sapiens OX=9606 GN=COX6B1 PE=1 SV=2 && -	-	CX6B1 Cytochrome c oxidase subunit 6B1
Sschl_00794	349.14	316.582	345.533	1237.21	1068.75	1178.23	337.085	1161.39	-1.78318	2.56938e-50	7.37809e-49	Sschl_00794	CM025825.1	40498501	40501155	+	2655	protein_coding	- && sp|P03876|AI2M_YEAST Putative COX1/OXI3 intron 2 protein OS=Saccharomyces cerevisiae (strain ATCC 204508 / S288c) OX=559292 GN=AI2 PE=4 SV=2 && PF00078:Reverse transcriptase (RNA-dependent DNA polymerase)	-	RTBS Probable RNA-directed DNA polymerase from transposon BS
Sschl_01384	520.762	567.532	560.183	92.3889	110.963	94.4132	549.492	99.255	2.46466	2.64315e-50	7.57786e-49	Sschl_01384	CM025825.1	58695874	58726525	+	4554	protein_coding	- && sp|Q4G017|NISCH_RAT Nischarin OS=Rattus norvegicus OX=10116 GN=Nisch PE=2 SV=2 && PF00787:PX domain|PF12799:Leucine Rich repeats (2 copies)	-	NISCH Nischarin
Sschl_09610	347.829	353.903	357.749	26.1099	35.0409	29.7466	353.161	30.2991	3.52844	2.97903e-50	8.52265e-49	Sschl_09610	CM025832.1	6360549	6370822	+	2568	protein_coding	- && - && -	-	NA
Sschl_22792	693.039	721.962	714.917	184.778	185.425	178.48	709.973	182.894	1.95837	2.98212e-50	8.52265e-49	Sschl_22792	CM025844.1	16975816	16984771	+	3339	protein_coding	- && sp|Q91453|STXB_SYNHO Stonustoxin subunit beta OS=Synanceia horrida OX=13279 PE=1 SV=3 && PF05729:NACHT domain|PF17776:NLRC4 helical domain HD2|PF00622:SPRY domain|PF14484:Fish-specific NACHT associated domain|PF13765:SPRY-associated domain|PF17779:NOD2 winged helix domain	-	NLRC3 NLR family CARD domain-containing protein 3
Sschl_05883	2738.75	2789.4	2641.53	5971.13	6161.36	6284.3	2723.22	6138.93	-1.17308	3.52834e-50	1.00678e-48	Sschl_05883	CM025829.1	10752022	10759056	+	999	protein_coding	- && sp|Q9PW58|LDHA_LYCDA L-lactate dehydrogenase A chain OS=Lycodichthys dearborni OX=8201 GN=ldha PE=2 SV=3 && PF00056:lactate/malate dehydrogenase, NAD binding domain|PF02866:lactate/malate dehydrogenase, alpha/beta C-terminal domain	-	LDHA L-lactate dehydrogenase A chain
Sschl_15682	45.8532	43.7553	49.445	283.192	331.429	327.213	46.3512	313.944	-2.76264	4.95169e-50	1.41068e-48	Sschl_15682	CM025837.1	28869089	28872014	-	540	protein_coding	- && sp|Q9Y608|LRRF2_HUMAN Leucine-rich repeat flightless-interacting protein 2 OS=Homo sapiens OX=9606 GN=LRRFIP2 PE=1 SV=1 && PF09738:LRRFIP family	-	LRRF2 Leucine-rich repeat flightless-interacting protein 2
Sschl_01160	2683.07	2630.46	2593.83	600.528	743.159	778.586	2635.79	707.424	1.89235	5.57552e-50	1.58591e-48	Sschl_01160	CM025825.1	51356783	51357931	+	942	protein_coding	- && sp|P35638|DDIT3_HUMAN DNA damage-inducible transcript 3 protein OS=Homo sapiens OX=9606 GN=DDIT3 PE=1 SV=1 && -	TF_bZIP	DDIT3 DNA damage-inducible transcript 3 protein
Sschl_13126	5.89542	4.50422	4.07194	236.998	185.425	219.866	4.82386	214.096	-5.47654	5.8246e-50	1.65415e-48	Sschl_13126	CM025835.1	14143156	14154477	-	2697	protein_coding	- && sp|Q6GL41|MCM4_XENTR DNA replication licensing factor mcm4 OS=Xenopus tropicalis OX=8364 GN=mcm4 PE=2 SV=1 && PF17855:MCM AAA-lid domain|PF14551:MCM N-terminal domain|PF17207:MCM OB domain|PF00493:MCM P-loop domain	-	MCM4 DNA replication licensing factor mcm4
Sschl_17155	4618.73	4848.47	4726.36	74531.7	45554.6	38616.3	4731.19	52900.9	-3.48296	6.34403e-50	1.79884e-48	Sschl_17155	CM025838.1	30683545	30690371	+	423	protein_coding	- && sp|Q3T057|RL23_BOVIN 60S ribosomal protein L23 OS=Bos taurus OX=9913 GN=RPL23 PE=2 SV=2 && PF00238:Ribosomal protein L14p/L23e	-	RL23 60S ribosomal protein L23
Sschl_08304	970.778	1051.41	1047.65	56.2367	125.563	103.467	1023.28	95.0888	3.40352	6.37084e-50	1.80361e-48	Sschl_08304	CM025831.1	5173285	5185369	-	750	protein_coding	- && sp|A0A1B0GVZ9|TM269_HUMAN Transmembrane protein 269 OS=Homo sapiens OX=9606 GN=TMEM269 PE=3 SV=1 && PF01066:CDP-alcohol phosphatidyltransferase	-	TM269 Transmembrane protein 269
Sschl_02267	1486.95	1552.03	1602.6	419.767	462.832	369.893	1547.19	417.497	1.8919	6.4697e-50	1.82873e-48	Sschl_02267	CM025826.1	9651271	9726156	-	8976	protein_coding	- && sp|Q3L8U1|CHD9_HUMAN Chromodomain-helicase-DNA-binding protein 9 OS=Homo sapiens OX=9606 GN=CHD9 PE=1 SV=2 && PF00176:SNF2 family N-terminal domain|PF00385:Chromo (CHRromatin Organisation MOdifier) domain|PF07533:BRK domain|PF00271:Helicase conserved C-terminal domain	-	CHD9 Chromodomain-helicase-DNA-binding protein 9
Sschl_18676	753.303	735.475	765.525	84.3551	141.624	107.347	751.434	111.108	2.74208	7.46375e-50	2.10641e-48	Sschl_18676	CM025840.1	6416288	6467867	-	3408	protein_coding	- && sp|F1Q4S1|ATP9B_DANRE Probable phospholipid-transporting ATPase IIB OS=Danio rerio OX=7955 GN=atp9b PE=3 SV=1 && PF00702:haloacid dehalogenase-like hydrolase|PF16212:Phospholipid-translocating P-type ATPase C-terminal|PF16209:Phospholipid-translocating ATPase N-terminal|PF00122:E1-E2 ATPase	-	ATP9B Probable phospholipid-transporting ATPase IIB
Sschl_09913	381.237	360.981	426.39	10.0423	13.1403	14.2266	389.536	12.4698	4.93428	9.34761e-50	2.63396e-48	Sschl_09913	CM025832.1	15333151	15367451	+	1149	protein_coding	- && sp|F1R013|ZDHC9_DANRE Palmitoyltransferase ZDHHC9 OS=Danio rerio OX=7955 GN=zdhhc9 PE=2 SV=2 && PF01529:DHHC palmitoyltransferase	-	ZDHC9 Palmitoyltransferase ZDHHC9
Sschl_18712	676.663	676.277	682.923	1699.15	1687.8	1647.7	678.621	1678.22	-1.3057	1.12766e-49	3.17254e-48	Sschl_18712	CM025840.1	7225214	7244830	+	2307	protein_coding	- && sp|O35177|CASL_MOUSE Enhancer of filamentation 1 OS=Mus musculus OX=10090 GN=Nedd9 PE=1 SV=2 && PF12026:Crk-Associated Substrate C-terminal domain|PF08824:Serine rich protein interaction domain	-	CASL Enhancer of filamentation 1
Sschl_22128	1498.75	1521.78	1529.89	5633.71	4596.2	4734.89	1516.81	4988.27	-1.71669	1.16281e-49	3.26637e-48	Sschl_22128	CM025843.1	24652973	24658563	-	672	protein_coding	- && sp|P10160|IF5A1_RABIT Eukaryotic translation initiation factor 5A-1 OS=Oryctolagus cuniculus OX=9986 GN=EIF5A PE=1 SV=2 && PF01287:Eukaryotic elongation factor 5A hypusine, DNA-binding OB fold	-	IF5A1 Eukaryotic translation initiation factor 5A-1
Sschl_18771	1936.32	2108.62	2134.28	588.477	464.292	457.839	2059.74	503.536	2.03904	1.1818e-49	3.31455e-48	Sschl_18771	CM025840.1	9262327	9272805	+	5922	protein_coding	- && sp|Q5TM26|PRC2A_MACMU Protein PRRC2A OS=Macaca mulatta OX=9544 GN=PRRC2A PE=3 SV=1 && PF07001:BAT2 N-terminus	-	PRC2A Protein PRRC2A
Sschl_16830	734.307	769.578	681.759	5535.3	4015.1	3710.57	728.548	4420.32	-2.60036	1.20563e-49	3.37613e-48	Sschl_16830	CM025838.1	21594035	21605804	-	1296	protein_coding	- && sp|O75600|KBL_HUMAN 2-amino-3-ketobutyrate coenzyme A ligase, mitochondrial OS=Homo sapiens OX=9606 GN=GCAT PE=1 SV=1 && PF00155:Aminotransferase class I and II	-	KBL 2-amino-3-ketobutyrate coenzyme A ligase, mitochondrial
Sschl_00199	438.226	443.987	454.312	42.1775	68.6218	51.7333	445.509	54.1775	3.0203	1.27685e-49	3.57005e-48	Sschl_00199	CM025825.1	5034801	5058272	-	2604	protein_coding	- && sp|Q6NVC9|JMY_DANRE Junction-mediating and -regulatory protein OS=Danio rerio OX=7955 GN=jmy PE=2 SV=1 && PF15871:Junction-mediating and -regulatory protein|PF15920:N-terminal of Junction-mediating and WASP homolog-associated	-	JMY Junction-mediating and -regulatory protein
Sschl_01892	674.042	630.591	645.694	3225.58	2449.94	2572.44	650.109	2749.32	-2.07905	1.38708e-49	3.87225e-48	Sschl_01892	CM025825.1	74567867	74568830	-	510	protein_coding	- && sp|P41134|ID1_HUMAN DNA-binding protein inhibitor ID-1 OS=Homo sapiens OX=9606 GN=ID1 PE=1 SV=3 && PF00010:Helix-loop-helix DNA-binding domain	bHLH	ID1 DNA-binding protein inhibitor ID-1
Sschl_13841	336.039	333.312	320.52	992.176	1119.85	1025.61	329.957	1045.88	-1.66591	1.47742e-49	4.11808e-48	Sschl_13841	CM025835.1	30693797	30705830	+	1551	protein_coding	- && sp|O75881|CP7B1_HUMAN Cytochrome P450 7B1 OS=Homo sapiens OX=9606 GN=CYP7B1 PE=1 SV=2 && PF00067:Cytochrome P450	-	CP7B1 Cytochrome P450 7B1
Sschl_24974	2254.67	2129.21	2226.77	25153.9	16415.2	14533.2	2203.55	18700.7	-3.08501	1.50639e-49	4.19237e-48	Sschl_24974	CM025847.1	2346605	2350254	+	1428	protein_coding	- && sp|P30436|TBA_ONCKE Tubulin alpha chain OS=Oncorhynchus keta OX=8018 PE=2 SV=2 && PF00091:Tubulin/FtsZ family, GTPase domain|PF03953:Tubulin C-terminal domain	-	TBA Tubulin alpha chain
Sschl_19797	1017.94	1133.78	1136.65	25049.4	13422.1	11954.3	1096.12	16808.6	-3.93851	1.62679e-49	4.52046e-48	Sschl_19797	CM025841.1	11279743	11280248	-	222	protein_coding	- && sp|Q6UZG0|RS29_HIPCM 40S ribosomal protein S29 OS=Hippocampus comes OX=109280 GN=rps29 PE=3 SV=3 && -	-	RS29 40S ribosomal protein S29
Sschl_09426	64.8496	64.9895	86.6742	829.491	630.736	560.013	72.1711	673.413	-3.21598	1.64178e-49	4.55511e-48	Sschl_09426	CM025832.1	1337588	1342890	+	753	protein_coding	- && - && PF14965:Negative regulator of p53/TP53	-	NA
Sschl_00628	550.894	593.27	580.543	48.2029	87.6023	78.8932	574.902	71.5661	2.97624	1.66053e-49	4.60007e-48	Sschl_00628	CM025825.1	21025350	21034090	-	1869	protein_coding	- && sp|Q9WU79|PROD_MOUSE Proline dehydrogenase 1, mitochondrial OS=Mus musculus OX=10090 GN=Prodh PE=1 SV=2 && PF01619:Proline dehydrogenase	-	PROD Proline dehydrogenase 1, mitochondrial
Sschl_23710	8959.07	8874.6	9220.04	1209.09	1705.32	1852.05	9017.9	1588.82	2.50258	1.67474e-49	4.63233e-48	Sschl_23710	CM025845.1	16156781	16163279	+	1776	protein_coding	- && sp|Q5R9C1|F263_PONAB 6-phosphofructo-2-kinase/fructose-2,6-bisphosphatase 3 OS=Pongo abelii OX=9601 GN=PFKFB3 PE=2 SV=2 && PF01591:6-phosphofructo-2-kinase|PF00300:Histidine phosphatase superfamily (branch 1)	-	F263 6-phosphofructo-2-kinase/fructose-2,6-bisphosphatase 3
Sschl_24835	1.31009	5.79114	3.49024	228.964	267.187	222.453	3.53049	239.535	-6.08082	1.82616e-49	5.04345e-48	Sschl_24835	CM025846.1	20174684	20197279	+	1920	protein_coding	- && sp|Q6NSJ2|PHLB3_HUMAN Pleckstrin homology-like domain family B member 3 OS=Homo sapiens OX=9606 GN=PHLDB3 PE=1 SV=3 && PF00169:PH domain	-	PHLB3 Pleckstrin homology-like domain family B member 3
Sschl_25205	385.822	398.945	420.573	38.1606	52.5614	50.4399	401.78	47.054	3.07205	1.9038e-49	5.24985e-48	Sschl_25205	CM025847.1	10399227	10454418	-	2679	protein_coding	- && sp|Q9WV91|FPRP_MOUSE Prostaglandin F2 receptor negative regulator OS=Mus musculus OX=10090 GN=Ptgfrn PE=1 SV=2 && PF00047:Immunoglobulin domain|PF07686:Immunoglobulin V-set domain	-	FPRP Prostaglandin F2 receptor negative regulator
Sschl_21885	808.982	690.433	705.609	7710.45	5079.47	4778.86	735.008	5856.26	-2.99366	3.09248e-49	8.51469e-48	Sschl_21885	CM025843.1	16064226	16075371	+	405	protein_coding	- && sp|J7FQE8|CYTB_OPLFA Cystatin-B OS=Oplegnathus fasciatus OX=163134 PE=2 SV=1 && PF00031:Cystatin domain	-	CYTB Cystatin-B
novel.544	524.692	525.063	569.49	1620.82	1525.74	1491.21	539.749	1545.92	-1.51636	3.2393e-49	8.90536e-48	-	CM025837.1	9872999	9897743	+	5842	-	- && sp|Q96PD2|DCBD2_HUMAN Discoidin, CUB and LCCL domain-containing protein 2 OS=Homo sapiens OX=9606 GN=DCBLD2 PE=1 SV=1 && -	-	NA
Sschl_06141	374.031	377.068	376.945	40.1691	36.5009	49.1466	376.015	41.9389	3.15238	3.80634e-49	1.04483e-47	Sschl_06141	CM025829.1	17383339	17398991	-	2931	protein_coding	- && sp|Q3U0J8|TBD2B_MOUSE TBC1 domain family member 2B OS=Mus musculus OX=10090 GN=Tbc1d2b PE=1 SV=2 && PF00169:PH domain|PF00566:Rab-GTPase-TBC domain	-	TBD2B TBC1 domain family member 2B
Sschl_03205	28.167	49.5464	24.4317	546.299	490.573	457.839	34.0484	498.237	-3.87355	3.94525e-49	1.08132e-47	Sschl_03205	CM025827.1	5216279	5275736	+	1257	protein_coding	- && sp|P97953|VEGFC_MOUSE Vascular endothelial growth factor C OS=Mus musculus OX=10090 GN=Vegfc PE=1 SV=1 && PF00341:PDGF/VEGF domain	-	VEGFC Vascular endothelial growth factor C
Sschl_01035	873.832	821.698	785.303	8815.1	5894.17	5241.87	826.944	6650.38	-3.00713	4.75546e-49	1.30141e-47	Sschl_01035	CM025825.1	47797008	47798093	+	429	protein_coding	- && sp|P00435|GPX1_BOVIN Glutathione peroxidase 1 OS=Bos taurus OX=9913 GN=GPX1 PE=1 SV=3 && PF00255:Glutathione peroxidase	-	GPX1 Glutathione peroxidase 1
Sschl_08091	134.94	120.327	106.452	1225.16	911.063	795.399	120.573	977.206	-3.0169	4.81716e-49	1.3163e-47	Sschl_08091	CM025830.1	35395481	35396341	+	480	protein_coding	- && sp|Q9WTQ7|GA45G_RAT Growth arrest and DNA damage-inducible protein GADD45 gamma OS=Rattus norvegicus OX=10116 GN=Gadd45g PE=2 SV=1 && PF01248:Ribosomal protein L7Ae/L30e/S12e/Gadd45 family	-	GA45G Growth arrest and DNA damage-inducible protein GADD45 gamma
Sschl_18101	465.083	494.177	501.431	90.3804	64.2417	69.8399	486.897	74.8207	2.72379	5.19562e-49	1.41757e-47	Sschl_18101	CM025839.1	26280778	26369220	+	26433	protein_coding	- && sp|Q8NF91|SYNE1_HUMAN Nesprin-1 OS=Homo sapiens OX=9606 GN=SYNE1 PE=1 SV=4 && PF10541:Nuclear envelope localisation domain|PF00307:Calponin homology (CH) domain|PF00435:Spectrin repeat	-	SYNE1 Nesprin-1
Sschl_23152	1746.35	1959.34	1928.36	387.632	332.889	250.906	1878.01	323.809	2.54504	5.48454e-49	1.49415e-47	Sschl_23152	CM025844.1	24903310	24913937	-	5859	protein_coding	- && sp|P11414|RPB1_CRIGR DNA-directed RNA polymerase II subunit RPB1 OS=Cricetulus griseus OX=10029 GN=POLR2A PE=1 SV=2 && PF04992:RNA polymerase Rpb1, domain 6|PF04998:RNA polymerase Rpb1, domain 5|PF04990:RNA polymerase Rpb1, domain 7|PF04983:RNA polymerase Rpb1, domain 3|PF04997:RNA polymerase Rpb1, domain 1|PF05000:RNA polymerase Rpb1, domain 4|PF00623:RNA polymerase Rpb1, domain 2	-	RPB1 DNA-directed RNA polymerase II subunit RPB1
Sschl_06073	7.86055	11.5823	12.7975	251.057	197.105	203.053	10.7468	217.072	-4.32287	5.50906e-49	1.49856e-47	Sschl_06073	CM025829.1	16005693	16016639	-	2538	protein_coding	- && sp|Q0IHP2|INCE_XENTR Inner centromere protein OS=Xenopus tropicalis OX=8364 GN=incenp PE=2 SV=1 && PF12178:Chromosome passenger complex (CPC) protein INCENP N terminal|PF03941:Inner centromere protein, ARK binding region	-	INCE Inner centromere protein
Sschl_22268	605.263	626.73	599.739	2522.62	2045.51	2064.16	610.577	2210.76	-1.85468	5.68234e-49	1.54338e-47	Sschl_22268	CM025844.1	1423301	1428202	+	588	protein_coding	- && sp|P61758|PFD3_HUMAN Prefoldin subunit 3 OS=Homo sapiens OX=9606 GN=VBP1 PE=1 SV=4 && PF02996:Prefoldin subunit	-	PFD3 Prefoldin subunit 3
Sschl_24981	2586.78	2502.42	2489.7	7065.74	6314.66	6271.37	2526.3	6550.59	-1.37405	5.90623e-49	1.60178e-47	Sschl_24981	CM025847.1	2429083	2435281	-	1260	protein_coding	- && sp|Q6PD83|BZW1A_DANRE Basic leucine zipper and W2 domain-containing protein 1-A OS=Danio rerio OX=7955 GN=bzw1a PE=2 SV=1 && PF02020:eIF4-gamma/eIF5/eIF2-epsilon	-	5MP2A eIF5-mimic protein 2-A
Sschl_05344	360.275	384.789	403.122	26.1099	42.3411	28.4533	382.729	32.3014	3.55191	7.17507e-49	1.94297e-47	Sschl_05344	CM025828.1	31523053	31536895	+	1206	protein_coding	- && sp|P54726|RD23A_MOUSE UV excision repair protein RAD23 homolog A OS=Mus musculus OX=10090 GN=Rad23a PE=1 SV=2 && PF09280:XPC-binding domain|PF00240:Ubiquitin family|PF00627:UBA/TS-N domain	-	RD23B UV excision repair protein RAD23 homolog B
Sschl_25668	853.525	786.952	818.46	6511.41	4483.78	4346.89	819.646	5114.02	-2.64069	7.28551e-49	1.96992e-47	Sschl_25668	CM025848.1	8808655	8814801	-	549	protein_coding	- && sp|P30626|SORCN_HUMAN Sorcin OS=Homo sapiens OX=9606 GN=SRI PE=1 SV=1 && PF13833:EF-hand domain pair	-	SORCN Sorcin
Sschl_10269	49.1285	34.7468	29.667	401.691	356.249	349.2	37.8474	369.047	-3.28819	7.35806e-49	1.98657e-47	Sschl_10269	CM025832.1	30550780	30560733	-	3477	protein_coding	- && sp|Q9HCL0|PCD18_HUMAN Protocadherin-18 OS=Homo sapiens OX=9606 GN=PCDH18 PE=1 SV=3 && PF08266:Cadherin-like|PF00028:Cadherin domain	-	PCD18 Protocadherin-18
Sschl_15389	165.072	171.16	154.152	1707.19	1176.79	1064.41	163.461	1316.13	-3.00716	7.44472e-49	2.00696e-47	Sschl_15389	CM025837.1	15874025	15876362	-	966	protein_coding	- && sp|P55006|RDH7_RAT Retinol dehydrogenase 7 OS=Rattus norvegicus OX=10116 GN=Rdh7 PE=1 SV=1 && PF00106:short chain dehydrogenase	-	RDH7 Retinol dehydrogenase 7
Sschl_15295	349.795	370.633	336.226	20.0845	17.5205	28.4533	352.218	22.0194	3.975	8.01313e-49	2.15698e-47	Sschl_15295	CM025837.1	12134621	12135676	-	1056	protein_coding	- && sp|Q32LS6|ABHDD_DANRE Protein ABHD13 OS=Danio rerio OX=7955 GN=abhd13 PE=2 SV=1 && PF00561:alpha/beta hydrolase fold	-	ABHDD Protein ABHD13
Sschl_24193	635.395	567.532	606.138	88.372	90.5223	118.987	603.021	99.2936	2.58767	9.19771e-49	2.47216e-47	Sschl_24193	CM025846.1	5992750	5996328	+	2625	protein_coding	- && sp|Q9DD78|TLR21_CHICK Toll-like receptor 2 type-1 OS=Gallus gallus OX=9031 GN=TLR2-1 PE=2 SV=1 && PF01582:TIR domain|PF13855:Leucine rich repeat	-	TLR21 Toll-like receptor 2 type-1
Sschl_02635	131.009	121.614	107.616	532.24	540.214	512.159	120.08	528.205	-2.13834	9.90908e-49	2.6594e-47	Sschl_02635	CM025826.1	23990489	23997865	+	519	protein_coding	- && - && -	-	NA
Sschl_01774	9963.91	10261.9	9956.48	116251	72828.1	67501.6	10060.8	85527	-3.0876	1.33675e-48	3.58225e-47	Sschl_01774	CM025825.1	70356029	70390302	-	1029	protein_coding	- && sp|Q9DG68|RLA0_LITSY 60S acidic ribosomal protein P0 OS=Lithobates sylvaticus OX=45438 GN=RPLP0 PE=2 SV=1 && PF00428:60s Acidic ribosomal protein|PF17777:Insertion domain in 60S ribosomal protein L10P|PF00466:Ribosomal protein L10	-	RLA0 60S acidic ribosomal protein P0
Sschl_09328	1253.1	1261.83	1271.61	355.496	363.549	419.039	1262.18	379.362	1.72885	1.34251e-48	3.59237e-47	Sschl_09328	CM025831.1	35120552	35133123	-	1281	protein_coding	- && sp|Q8TCT9|HM13_HUMAN Minor histocompatibility antigen H13 OS=Homo sapiens OX=9606 GN=HM13 PE=1 SV=1 && PF04258:Signal peptide peptidase	-	HM13 Minor histocompatibility antigen H13
Sschl_16334	822.083	812.047	894.082	186.786	202.945	223.746	842.737	204.493	2.03506	1.45904e-48	3.8984e-47	Sschl_16334	CM025838.1	9511867	9543309	+	2703	protein_coding	- && sp|P39054|DYN2_MOUSE Dynamin-2 OS=Mus musculus OX=10090 GN=Dnm2 PE=1 SV=2 && PF02212:Dynamin GTPase effector domain|PF00169:PH domain|PF00350:Dynamin family|PF01031:Dynamin central region	-	DYN2 Dynamin-2
Sschl_10664	2013.61	2030.76	1925.45	5918.91	5346.66	5109.95	1989.94	5458.51	-1.45515	1.66478e-48	4.44153e-47	Sschl_10664	CM025833.1	7993468	8002200	-	1365	protein_coding	- && sp|Q5RB02|CATC_PONAB Dipeptidyl peptidase 1 OS=Pongo abelii OX=9601 GN=CTSC PE=2 SV=1 && PF08773:Cathepsin C exclusion domain|PF00112:Papain family cysteine protease	-	CATC Dipeptidyl peptidase 1
Sschl_13050	1203.97	1276.62	1302.44	14613.5	9243.5	8521.76	1261.01	10792.9	-3.09708	1.85375e-48	4.93842e-47	Sschl_13050	CM025835.1	11975147	11986064	+	861	protein_coding	- && sp|P29692|EF1D_HUMAN Elongation factor 1-delta OS=Homo sapiens OX=9606 GN=EEF1D PE=1 SV=5 && PF00736:EF-1 guanine nucleotide exchange domain|PF10587:Eukaryotic elongation factor 1 beta central acidic region	-	EF1D Elongation factor 1-delta
Sschl_18540	2950.98	3176.76	3192.4	56869.4	31484.3	28891.7	3106.72	39081.8	-3.65295	2.05343e-48	5.46229e-47	Sschl_18540	CM025840.1	4470381	4476008	+	459	protein_coding	- && sp|Q8JGS9|RS18_DANRE 40S ribosomal protein S18 OS=Danio rerio OX=7955 GN=rps18 PE=2 SV=1 && PF00416:Ribosomal protein S13/S18	-	RS18 40S ribosomal protein S18
Sschl_15183	487.354	478.091	475.254	50.2113	81.7621	69.8399	480.233	67.2711	2.8114	2.2885e-48	6.07867e-47	Sschl_15183	CM025837.1	6424863	6431768	+	1161	protein_coding	- && sp|Q9D517|PLCC_MOUSE 1-acyl-sn-glycerol-3-phosphate acyltransferase gamma OS=Mus musculus OX=10090 GN=Agpat3 PE=1 SV=2 && PF16076:Acyltransferase C-terminus|PF01553:Acyltransferase	-	PLCC 1-acyl-sn-glycerol-3-phosphate acyltransferase gamma
Sschl_25410	355.035	389.937	362.403	6.02536	14.6004	12.9333	369.125	11.1864	4.97929	3.07598e-48	8.15836e-47	Sschl_25410	CM025847.1	16739095	16746981	+	1512	protein_coding	- && sp|Q9EQN9|S19A2_MOUSE Thiamine transporter 1 OS=Mus musculus OX=10090 GN=Slc19a2 PE=1 SV=1 && PF01770:Reduced folate carrier	-	S19A2 Thiamine transporter 1
Sschl_24293	1179.74	1165.31	1252.41	339.429	277.407	257.373	1199.15	291.403	2.0516	3.55572e-48	9.41693e-47	Sschl_24293	CM025846.1	9307076	9329634	-	8811	protein_coding	- && sp|P60882|MEGF8_MOUSE Multiple epidermal growth factor-like domains protein 8 OS=Mus musculus OX=10090 GN=Megf8 PE=1 SV=2 && PF01437:Plexin repeat|PF00053:Laminin EGF domain|PF07645:Calcium-binding EGF domain|PF00431:CUB domain|PF13418:Galactose oxidase, central domain	-	MEGF8 Multiple epidermal growth factor-like domains protein 8
Sschl_26060	530.587	526.994	547.385	122.516	102.203	103.467	534.989	109.395	2.30251	5.36589e-48	1.41901e-46	Sschl_26060	VHQL01000598.1	34337	40137	-	1809	protein_coding	- && sp|Q0IHQ3|MALD2_XENTR MARVEL domain-containing protein 2 OS=Xenopus tropicalis OX=8364 GN=marveld2 PE=2 SV=1 && PF01284:Membrane-associating domain|PF07303:Occludin homology domain	-	MALD2 MARVEL domain-containing protein 2
Sschl_01284	4407.15	4481.06	4190.03	67341.5	39456.1	35441.2	4359.41	47412.9	-3.44301	5.49913e-48	1.45212e-46	Sschl_01284	CM025825.1	55696892	55701932	-	501	protein_coding	- && sp|Q90YR4|RS10_ICTPU 40S ribosomal protein S10 OS=Ictalurus punctatus OX=7998 GN=rps10 PE=2 SV=1 && PF03501:Plectin/S10 domain	-	RS10 40S ribosomal protein S10
Sschl_06198	180.138	194.968	196.035	1251.27	909.603	945.426	190.38	1035.43	-2.43992	5.63393e-48	1.48555e-46	Sschl_06198	CM025829.1	18898611	18900114	-	606	protein_coding	- && sp|Q6DGN0|RERGL_DANRE Ras-related and estrogen-regulated growth inhibitor-like protein OS=Danio rerio OX=7955 GN=rergl PE=2 SV=1 && PF00071:Ras family	-	RERGL Ras-related and estrogen-regulated growth inhibitor-like protein
Sschl_25388	606.573	629.947	616.608	102.431	141.624	118.987	617.709	121.014	2.34016	6.07036e-48	1.59829e-46	Sschl_25388	CM025847.1	16166572	16179323	+	3204	protein_coding	- && sp|Q9P2P5|HECW2_HUMAN E3 ubiquitin-protein ligase HECW2 OS=Homo sapiens OX=9606 GN=HECW2 PE=1 SV=2 && PF18436:Helical box domain of E3 ubiquitin-protein ligase HECW1|PF00632:HECT-domain (ubiquitin-transferase)|PF00397:WW domain	-	HECW2 E3 ubiquitin-protein ligase HECW2
Sschl_11138	5555.45	5749.96	5503.52	92314.6	55864	45976.7	5602.98	64718.4	-3.52986	6.38731e-48	1.6793e-46	Sschl_11138	CM025833.1	22714200	22716864	+	438	protein_coding	- && sp|Q90YT3|RL35A_ICTPU 60S ribosomal protein L35a OS=Ictalurus punctatus OX=7998 GN=rpl35a PE=3 SV=1 && PF01247:Ribosomal protein L35Ae	-	RL35A 60S ribosomal protein L35a
Sschl_02215	518.141	564.958	575.889	86.3635	86.1422	56.9066	552.996	76.4708	2.8734	6.92449e-48	1.81788e-46	Sschl_02215	CM025826.1	7319185	7422172	-	7155	protein_coding	- && sp|Q12802|AKP13_HUMAN A-kinase anchor protein 13 OS=Homo sapiens OX=9606 GN=AKAP13 PE=1 SV=2 && PF17838:PH domain|PF00621:RhoGEF domain	-	AKP13 A-kinase anchor protein 13
Sschl_07300	551.549	557.236	540.405	118.499	86.1422	85.3599	549.73	96.667	2.53052	7.09634e-48	1.86029e-46	Sschl_07300	CM025830.1	11246216	11352194	+	3129	protein_coding	- && sp|P51531|SMCA2_HUMAN Probable global transcription activator SNF2L2 OS=Homo sapiens OX=9606 GN=SMARCA2 PE=1 SV=2 && PF00751:DM DNA binding domain|PF07533:BRK domain|PF08880:QLQ|PF07529:HSA|PF00176:SNF2 family N-terminal domain	DM	SMCA2 Probable global transcription activator SNF2L2
Sschl_03798	419.885	426.614	403.704	48.2029	67.1617	59.4933	416.734	58.286	2.82001	7.49802e-48	1.96274e-46	Sschl_03798	CM025827.1	22479608	22490937	+	1296	protein_coding	- && sp|P53367|ARFP1_HUMAN Arfaptin-1 OS=Homo sapiens OX=9606 GN=ARFIP1 PE=1 SV=2 && PF06456:Arfaptin-like domain	-	ARFP1 Arfaptin-1
Sschl_09931	2694.86	2893	2945.76	58833.6	31531	28532.2	2844.54	39632.3	-3.80032	7.94143e-48	2.0758e-46	Sschl_09931	CM025832.1	15687919	15690985	+	303	protein_coding	- && sp|Q3T051|RL39_BOVIN 60S ribosomal protein L39 OS=Bos taurus OX=9913 GN=RPL39 PE=3 SV=3 && PF00832:Ribosomal L39 protein	-	RL39 60S ribosomal protein L39
Sschl_19061	165.072	169.23	147.172	706.976	643.877	611.746	160.491	654.199	-2.02535	8.41805e-48	2.19721e-46	Sschl_19061	CM025840.1	17150015	17155082	-	1836	protein_coding	- && sp|Q5XHZ6|KLHL7_RAT Kelch-like protein 7 OS=Rattus norvegicus OX=10116 GN=Klhl7 PE=2 SV=1 && PF00651:BTB/POZ domain|PF07707:BTB And C-terminal Kelch|PF01344:Kelch motif	ZBTB	KLHL7 Kelch-like protein 7
Sschl_14515	463.773	502.542	509.574	88.372	93.4424	78.8932	491.963	86.9025	2.50613	8.43522e-48	2.19851e-46	Sschl_14515	CM025836.1	16608752	16647731	+	3342	protein_coding	- && sp|Q9ULJ6|ZMIZ1_HUMAN Zinc finger MIZ domain-containing protein 1 OS=Homo sapiens OX=9606 GN=ZMIZ1 PE=1 SV=3 && PF18028:Zmiz1 N-terminal tetratricopeptide repeat domain|PF02891:MIZ/SP-RING zinc finger	zf-MIZ	ZMIZ1 Zinc finger MIZ domain-containing protein 1
Sschl_13722	295.426	330.095	284.454	3217.54	2068.87	2021.48	303.325	2435.96	-3.0044	1.42094e-47	3.69812e-46	Sschl_13722	CM025835.1	28452591	28458091	-	1434	protein_coding	- && sp|P06180|HIBN_XENLA Histone-binding protein N1/N2 OS=Xenopus laevis OX=8355 PE=1 SV=3 && PF10516:SHNi-TPR	-	HIBN Histone-binding protein N1/N2
Sschl_08110	600.022	620.939	630.569	150.634	154.764	140.973	617.177	148.79	2.05524	1.49973e-47	3.89757e-46	Sschl_08110	CM025830.1	36373797	36424202	-	3006	protein_coding	- && sp|Q03669|AT2A2_CHICK Sarcoplasmic/endoplasmic reticulum calcium ATPase 2 OS=Gallus gallus OX=9031 GN=ATP2A2 PE=2 SV=2 && PF00690:Cation transporter/ATPase, N-terminus|PF00689:Cation transporting ATPase, C-terminus|PF13246:Cation transport ATPase (P-type)|PF00122:E1-E2 ATPase	-	AT2A2 Sarcoplasmic/endoplasmic reticulum calcium ATPase 2
Sschl_00469	2777.4	2961.85	2951.58	59651.1	32633.3	28347.2	2896.94	40210.5	-3.79489	1.63212e-47	4.23554e-46	Sschl_00469	CM025825.1	15006376	15013721	+	315	protein_coding	- && sp|P79244|RL37_BOVIN 60S ribosomal protein L37 OS=Bos taurus OX=9913 GN=RPL37 PE=3 SV=4 && PF01907:Ribosomal protein L37e	-	RL37 60S ribosomal protein L37
Sschl_25817	586.266	650.538	684.668	34.1437	55.4814	19.4	640.491	36.3417	4.14937	1.65146e-47	4.27959e-46	Sschl_25817	CM025848.1	14102226	14106230	+	4005	protein_coding	- && sp|Q15149|PLEC_HUMAN Plectin OS=Homo sapiens OX=9606 GN=PLEC PE=1 SV=3 && PF03501:Plectin/S10 domain	-	PLEC Plectin
Sschl_19584	345.209	355.19	349.605	44.186	39.421	40.0933	350.002	41.2334	3.0945	1.84914e-47	4.78498e-46	Sschl_19584	CM025841.1	2483151	2537642	+	4572	protein_coding	- && sp|Q9NQT8|KI13B_HUMAN Kinesin-like protein KIF13B OS=Homo sapiens OX=9606 GN=KIF13B PE=1 SV=2 && PF12473:Kinesin protein|PF16183:Kinesin-associated|PF12423:Kinesin protein 1B|PF00498:FHA domain|PF00225:Kinesin motor domain	-	KI13B Kinesin-like protein KIF13B
Sschl_04124	630.154	690.433	636.968	142.6	144.544	160.373	652.518	149.172	2.12328	1.91521e-47	4.94886e-46	Sschl_04124	CM025827.1	30683834	30693802	-	2010	protein_coding	- && sp|F1QGZ6|MELK_DANRE Maternal embryonic leucine zipper kinase OS=Danio rerio OX=7955 GN=melk PE=2 SV=1 && PF02149:Kinase associated domain 1|PF00069:Protein kinase domain	-	MELK Maternal embryonic leucine zipper kinase
Sschl_24927	476.219	519.272	539.241	68.2874	87.6023	59.4933	511.577	71.7943	2.83482	2.05949e-47	5.31408e-46	Sschl_24927	CM025847.1	1572059	1612731	-	4902	protein_coding	- && sp|A1A5K2|CLA1B_XENLA CLIP-associating protein 1-B OS=Xenopus laevis OX=8355 GN=clasp1b PE=1 SV=1 && PF12348:CLASP N terminal	-	CLAP1 CLIP-associating protein 1
Sschl_20387	446.741	429.188	381.599	3452.53	2420.74	2293.08	419.176	2722.12	-2.69814	2.16449e-47	5.57705e-46	Sschl_20387	CM025841.1	27398986	27412453	-	1593	protein_coding	- && sp|Q05927|5NTD_BOVIN 5'-nucleotidase OS=Bos taurus OX=9913 GN=NT5E PE=1 SV=2 && PF02872:5'-nucleotidase, C-terminal domain|PF00149:Calcineurin-like phosphoesterase	-	5NTD 5'-nucleotidase
Sschl_09872	126.424	120.97	126.812	590.485	553.354	488.879	124.735	544.24	-2.12133	2.6666e-47	6.86099e-46	Sschl_09872	CM025832.1	13393113	13402302	+	675	protein_coding	- && sp|Q9NQZ6|ZC4H2_HUMAN Zinc finger C4H2 domain-containing protein OS=Homo sapiens OX=9606 GN=ZC4H2 PE=1 SV=1 && PF10146:Zinc finger-containing protein	-	ZC4H2 Zinc finger C4H2 domain-containing protein
Sschl_01895	755.268	804.969	736.44	206.871	204.405	187.533	765.559	199.603	1.94354	2.71767e-47	6.98244e-46	Sschl_01895	CM025825.1	74710492	74729826	+	3300	protein_coding	- && sp|Q9BVI0|PHF20_HUMAN PHD finger protein 20 OS=Homo sapiens OX=9606 GN=PHF20 PE=1 SV=2 && PF18115:DNA repair protein Crb2 Tudor domain	-	PHF20 PHD finger protein 20
Sschl_12781	588.886	563.671	559.601	2815.85	2150.64	2189.61	570.72	2385.37	-2.06189	3.19333e-47	8.19288e-46	Sschl_12781	CM025835.1	4284907	4288798	+	480	protein_coding	- && sp|Q641B9|APC5C_XENLA Actin-related protein 2/3 complex subunit 5-C OS=Xenopus laevis OX=8355 GN=arpc5-c PE=2 SV=1 && PF04699:ARP2/3 complex 16 kDa subunit (p16-Arc)	-	APC5C Actin-related protein 2/3 complex subunit 5-C
Sschl_03742	11755.5	11620.2	11392.7	141220	86881	79611	11589.5	102571	-3.1457	3.2592e-47	8.35002e-46	Sschl_03742	CM025827.1	20638676	20643482	+	804	protein_coding	- && sp|A2Q0R8|RS3A_SOLSE 40S ribosomal protein S3a OS=Solea senegalensis OX=28829 GN=rps3a PE=2 SV=1 && PF01015:Ribosomal S3Ae family	-	RS3A 40S ribosomal protein S3a
Sschl_08848	5694.97	5900.53	5739.11	75445.6	45948.8	41412.5	5778.2	54269	-3.23137	3.88165e-47	9.93064e-46	Sschl_08848	CM025831.1	21914004	21916507	-	651	protein_coding	- && sp|Q6PC69|RL10A_DANRE 60S ribosomal protein L10a OS=Danio rerio OX=7955 GN=rpl10a PE=2 SV=1 && PF00687:Ribosomal protein L1p/L10e family	-	RL10A 60S ribosomal protein L10a
Sschl_22667	1409.66	1412.39	1447.28	367.547	408.811	307.813	1423.11	361.39	1.98049	4.31031e-47	1.10117e-45	Sschl_22667	CM025844.1	12397681	12433706	+	4509	protein_coding	- && sp|O75970|MPDZ_HUMAN Multiple PDZ domain protein OS=Homo sapiens OX=9606 GN=MPDZ PE=1 SV=2 && PF09045:L27_2|PF17820:PDZ domain|PF00595:PDZ domain	-	MPDZ Multiple PDZ domain protein
Sschl_14340	409.404	416.319	440.933	38.1606	62.7816	55.6133	422.219	52.1852	2.98827	4.65881e-47	1.18852e-45	Sschl_14340	CM025836.1	11304420	11322113	+	1230	protein_coding	- && - && -	-	INR1L Interferon gamma receptor 1-like
Sschl_00564	576.441	561.741	553.784	1492.28	1674.66	1535.18	563.988	1567.38	-1.47567	4.69583e-47	1.19628e-45	Sschl_00564	CM025825.1	19678327	19686974	+	2490	protein_coding	- && sp|Q29RQ1|CO7_BOVIN Complement component C7 OS=Bos taurus OX=9913 GN=C7 PE=2 SV=1 && PF01823:MAC/Perforin domain|PF00084:Sushi repeat (SCR repeat)|PF18434:Kazal-type serine protease inhibitor domain|PF00057:Low-density lipoprotein receptor domain class A|PF00090:Thrombospondin type 1 domain	-	CO7 Complement component C7
Sschl_05157	620.984	667.912	634.641	132.558	127.023	156.493	641.179	138.691	2.20161	4.95314e-47	1.26005e-45	Sschl_05157	CM025828.1	23815278	23825493	-	1647	protein_coding	- && sp|Q5EA80|PGTA_BOVIN Geranylgeranyl transferase type-2 subunit alpha OS=Bos taurus OX=9913 GN=RABGGTA PE=2 SV=1 && PF01239:Protein prenyltransferase alpha subunit repeat|PF14580:Leucine-rich repeat|PF07711:Rab geranylgeranyl transferase alpha-subunit, insert domain	-	PGTA Geranylgeranyl transferase type-2 subunit alpha
Sschl_17397	630.154	653.755	678.269	120.507	84.6822	69.8399	654.06	91.6764	2.86453	5.27416e-47	1.33983e-45	Sschl_17397	CM025839.1	7484681	7499003	+	2034	protein_coding	- && sp|Q8JHF4|PAL1A_DANRE Protein PALS1 OS=Danio rerio OX=7955 GN=pals1a PE=1 SV=2 && PF02828:L27 domain|PF07653:Variant SH3 domain|PF00625:Guanylate kinase|PF09060:L27_N|PF00595:PDZ domain	-	PAL1A Protein PALS1
Sschl_09772	338.004	322.373	312.376	984.142	950.485	929.906	324.251	954.844	-1.55737	7.22177e-47	1.83202e-45	Sschl_09772	CM025832.1	10178828	10181275	-	1149	protein_coding	- && sp|P28562|DUS1_HUMAN Dual specificity protein phosphatase 1 OS=Homo sapiens OX=9606 GN=DUSP1 PE=1 SV=3 && PF00782:Dual specificity phosphatase, catalytic domain|PF00581:Rhodanese-like domain	-	DUS1 Dual specificity protein phosphatase 1
Sschl_15265	203.064	194.325	212.904	710.993	737.319	666.066	203.431	704.793	-1.79115	7.44711e-47	1.88653e-45	Sschl_15265	CM025837.1	11097813	11132653	-	1260	protein_coding	- && sp|Q6GMI9|UXS1_DANRE UDP-glucuronic acid decarboxylase 1 OS=Danio rerio OX=7955 GN=uxs1 PE=2 SV=2 && PF11803:UDP-glucuronate decarboxylase N-terminal|PF16363:GDP-mannose 4,6 dehydratase	-	UXS1 UDP-glucuronic acid decarboxylase 1
Sschl_19590	12.4459	7.07806	11.6341	220.93	246.746	183.653	10.386	217.11	-4.38104	7.66981e-47	1.94023e-45	Sschl_19590	CM025841.1	2748317	2749984	-	1668	protein_coding	- && sp|Q5W7P8|TRBM_CANLF Thrombomodulin OS=Canis lupus familiaris OX=9615 GN=THBD PE=2 SV=1 && PF00059:Lectin C-type domain|PF09064:Thrombomodulin like fifth domain, EGF-like|PF07645:Calcium-binding EGF domain	-	TRBM Thrombomodulin
Sschl_08915	1067.73	1189.76	1214.6	249.048	245.286	178.48	1157.36	224.271	2.37646	8.17282e-47	2.06458e-45	Sschl_08915	CM025831.1	23360406	23398877	-	9507	protein_coding	- && sp|P98157|LRP1_CHICK Low-density lipoprotein receptor-related protein 1 OS=Gallus gallus OX=9031 GN=LRP1 PE=2 SV=1 && PF00057:Low-density lipoprotein receptor domain class A|PF12662:Complement Clr-like EGF-like|PF16472:Domain of unknown function (DUF5050)|PF14670:Coagulation Factor Xa inhibitory site|PF00058:Low-density lipoprotein receptor repeat class B	-	LRP1 Low-density lipoprotein receptor-related protein 1
Sschl_24358	342.589	319.8	321.683	1026.32	1010.35	938.959	328.024	991.875	-1.59509	9.14023e-47	2.30574e-45	Sschl_24358	CM025846.1	10582404	10588071	+	693	protein_coding	- && sp|Q2KJ93|CDC42_BOVIN Cell division control protein 42 homolog OS=Bos taurus OX=9913 GN=CDC42 PE=1 SV=1 && PF00071:Ras family	-	CDC42 Cell division control protein 42 homolog
Sschl_19224	64.8496	48.903	48.2816	363.53	379.61	337.56	54.0114	360.233	-2.73933	9.22268e-47	2.32329e-45	Sschl_19224	CM025840.1	22509526	22511150	-	669	protein_coding	- && - && PF02063:MARCKS family	-	MRPB MARCKS-related protein 1-B
novel.97	8814.96	9039.97	8524.9	115402	69201.4	63633.2	8793.28	82745.5	-3.23417	1.04933e-46	2.63969e-45	-	CM025825.1	15740508	15750122	-	1985	-	- && sp|O57592|RL7A_TAKRU 60S ribosomal protein L7a OS=Takifugu rubripes OX=31033 GN=rpl7a PE=3 SV=3 && -	-	NA
Sschl_22124	1748.32	1905.29	1819.58	648.731	689.138	655.719	1824.39	664.529	1.45617	1.1979e-46	3.00925e-45	Sschl_22124	CM025843.1	24602829	24618657	+	3549	protein_coding	- && sp|Q8NDX5|PHC3_HUMAN Polyhomeotic-like protein 3 OS=Homo sapiens OX=9606 GN=PHC3 PE=1 SV=1 && PF00536:SAM domain (Sterile alpha motif)	-	PHC3 Polyhomeotic-like protein 3
Sschl_20886	583.646	591.34	671.87	122.516	112.423	130.627	615.619	121.855	2.33552	1.2706e-46	3.18744e-45	Sschl_20886	CM025842.1	11004044	11027162	-	5463	protein_coding	- && sp|Q8WML3|KAT6B_MACFA Histone acetyltransferase KAT6B OS=Macaca fascicularis OX=9541 GN=KAT6B PE=2 SV=1 && PF01853:MOZ/SAS family|PF17772:MYST family zinc finger domain|PF00628:PHD-finger	-	KAT6B Histone acetyltransferase KAT6B
Sschl_03258	3.27523	3.86076	4.07194	313.319	227.766	200.466	3.73598	247.184	-6.03637	1.46152e-46	3.66131e-45	Sschl_03258	CM025827.1	7388164	7408230	-	1530	protein_coding	- && sp|Q1JPD8|S43A3_BOVIN Solute carrier family 43 member 3 OS=Bos taurus OX=9913 GN=SLC43A3 PE=2 SV=1 && PF07690:Major Facilitator Superfamily	-	S43A3 Equilibrative nucleobase transporter 1
Sschl_07239	456.567	457.5	506.084	54.2283	81.7621	67.2533	473.384	67.7479	2.7876	2.25574e-46	5.64311e-45	Sschl_07239	CM025830.1	9548164	9556951	+	2064	protein_coding	- && sp|O94952|FBX21_HUMAN F-box only protein 21 OS=Homo sapiens OX=9606 GN=FBXO21 PE=2 SV=2 && PF08755:Hemimethylated DNA-binding protein YccV like|PF13369:Transglutaminase-like superfamily	-	FBX21 F-box only protein 21
Sschl_09293	9.17065	14.1561	13.9609	433.826	303.688	237.973	12.4292	325.162	-4.69915	2.31342e-46	5.7794e-45	Sschl_09293	CM025831.1	34003598	34010322	-	1035	protein_coding	- && - && -	-	NA
Sschl_08309	600.677	602.922	566.582	92.3889	113.883	129.333	590.06	111.868	2.38044	2.47835e-46	6.18286e-45	Sschl_08309	CM025831.1	5418677	5427722	-	1728	protein_coding	- && sp|Q9BXM7|PINK1_HUMAN Serine/threonine-protein kinase PINK1, mitochondrial OS=Homo sapiens OX=9606 GN=PINK1 PE=1 SV=1 && PF00069:Protein kinase domain	-	PINK1 Serine/threonine-protein kinase PINK1, mitochondrial
Sschl_17080	1553.77	1461.3	1427.51	10918	7631.62	7245.24	1480.86	8598.27	-2.53722	2.48906e-46	6.20102e-45	Sschl_17080	CM025838.1	28119039	28126399	+	501	protein_coding	- && sp|P48201|AT5G3_HUMAN ATP synthase F(0) complex subunit C3, mitochondrial OS=Homo sapiens OX=9606 GN=ATP5MC3 PE=1 SV=1 && PF00137:ATP synthase subunit C	-	AT5G3 ATP synthase F(0) complex subunit C3, mitochondrial
novel.359	3008.63	2616.95	2625.24	905.813	845.362	926.026	2750.27	892.4	1.62381	2.9707e-46	7.39074e-45	-	CM025832.1	22664192	22667496	-	3276	-	- && sp|Q8CH40|NUDT6_MOUSE Nucleoside diphosphate-linked moiety X motif 6 OS=Mus musculus OX=10090 GN=Nudt6 PE=1 SV=1 && PF00293:NUDIX domain	-	NA
Sschl_09311	1665.13	1604.79	1666.01	644.714	636.576	645.373	1645.31	642.221	1.35736	3.2851e-46	8.16168e-45	Sschl_09311	CM025831.1	34334673	34478524	-	3918	protein_coding	- && sp|B0S5N4|PLXA3_DANRE Plexin A3 OS=Danio rerio OX=7955 GN=plxna3 PE=2 SV=2 && PF01403:Sema domain|PF18035:Bap31/Bap29 cytoplasmic coiled-coil domain|PF17960:TIG domain|PF01833:IPT/TIG domain|PF18020:TIG domain found in plexin|PF05529:Bap31/Bap29 transmembrane region|PF01437:Plexin repeat	-	PLXA3 Plexin A3
Sschl_11321	777.54	718.101	794.61	2058.67	1938.93	2031.82	763.417	2009.81	-1.39591	3.35641e-46	8.32741e-45	Sschl_11321	CM025833.1	29125504	29132770	+	1044	protein_coding	- && sp|Q3MHZ8|LEG9_BOVIN Galectin-9 OS=Bos taurus OX=9913 GN=LGALS9 PE=2 SV=1 && PF00337:Galactoside-binding lectin	-	LEG9 Galectin-9
Sschl_00742	1618.62	1650.48	1743.95	297.251	427.791	384.12	1671.02	369.721	2.16866	3.65651e-46	9.05952e-45	Sschl_00742	CM025825.1	25739044	25758342	-	2703	protein_coding	- && sp|P40189|IL6RB_HUMAN Interleukin-6 receptor subunit beta OS=Homo sapiens OX=9606 GN=IL6ST PE=1 SV=2 && PF00041:Fibronectin type III domain|PF06328:Ig-like C2-type domain	-	IL6RB Interleukin-6 receptor subunit beta
Sschl_13515	9525.03	9756.78	9566.15	4551.16	4556.78	4271.87	9615.99	4459.94	1.10885	4.58973e-46	1.13561e-44	Sschl_13515	CM025835.1	24802111	24811492	-	2577	protein_coding	- && sp|A0SXL6|EF2_CALJA Elongation factor 2 OS=Callithrix jacchus OX=9483 GN=EEF2 PE=2 SV=1 && PF14492:Elongation Factor G, domain II|PF03764:Elongation factor G, domain IV|PF00679:Elongation factor G C-terminus|PF03144:Elongation factor Tu domain 2|PF00009:Elongation factor Tu GTP binding domain	-	EF2 Elongation factor 2
Sschl_19073	47.8184	58.5549	41.8828	506.13	421.951	358.253	49.4187	428.778	-3.11471	5.44674e-46	1.34581e-44	Sschl_19073	CM025840.1	17347659	17351116	+	1074	protein_coding	- && sp|Q6P0J3|SP8_DANRE Transcription factor Sp8 OS=Danio rerio OX=7955 GN=sp8b PE=2 SV=1 && PF00096:Zinc finger, C2H2 type	zf-C2H2	SP8 Transcription factor Sp8
Sschl_16420	609.193	647.964	661.981	80.3382	115.343	125.453	639.713	107.045	2.55643	6.01822e-46	1.48499e-44	Sschl_16420	CM025838.1	12039145	12071552	-	726	protein_coding	- && sp|Q5R5W0|LASP1_PONAB LIM and SH3 domain protein 1 OS=Pongo abelii OX=9601 GN=LASP1 PE=2 SV=1 && PF14604:Variant SH3 domain|PF00880:Nebulin repeat|PF00412:LIM domain	-	LASP1 LIM and SH3 domain protein 1
Sschl_20171	170.967	153.787	155.315	2695.35	1493.62	1483.45	160.023	1890.81	-3.56125	6.2072e-46	1.52953e-44	Sschl_20171	CM025841.1	21798415	21799363	-	159	protein_coding	- && sp|P14790|ATP68_BOVIN ATP synthase subunit ATP5MJ, mitochondrial OS=Bos taurus OX=9913 GN=ATP5MJ PE=1 SV=1 && -	-	ATP68 ATP synthase subunit ATP5MJ, mitochondrial
Sschl_05314	5.89542	9.00844	5.23535	196.828	178.125	168.133	6.71307	181.029	-4.75648	6.34327e-46	1.56093e-44	Sschl_05314	CM025828.1	29608503	29680796	-	6447	protein_coding	- && sp|Q5H8C1|FREM1_HUMAN FRAS1-related extracellular matrix protein 1 OS=Homo sapiens OX=9606 GN=FREM1 PE=1 SV=3 && PF16184:Cadherin-like|PF00059:Lectin C-type domain|PF03160:Calx-beta domain	-	FREM1 FRAS1-related extracellular matrix protein 1
Sschl_25483	159.176	147.352	161.714	2592.91	1500.92	1382.57	156.081	1825.47	-3.54612	6.5024e-46	1.59791e-44	Sschl_25483	CM025848.1	3299398	3318004	-	813	protein_coding	- && sp|P35033|TRY3_SALSA Trypsin-3 (Fragment) OS=Salmo salar OX=8030 PE=1 SV=1 && PF00089:Trypsin	-	TRY3 Trypsin-3 (Fragment)
Sschl_13725	2529.79	2560.97	2422.81	863.635	979.685	865.239	2504.52	902.853	1.47094	8.23693e-46	2.02141e-44	Sschl_13725	CM025835.1	28476359	28482854	-	1653	protein_coding	- && sp|Q802W2|A9A1B_DANRE 4-trimethylaminobutyraldehyde dehydrogenase B OS=Danio rerio OX=7955 GN=aldh9a1b PE=2 SV=2 && PF00171:Aldehyde dehydrogenase family	-	A9A1B 4-trimethylaminobutyraldehyde dehydrogenase B
Sschl_05917	1068.38	1155.65	1113.97	106.448	170.824	191.413	1112.67	156.229	2.8135	8.30303e-46	2.03486e-44	Sschl_05917	CM025829.1	12320463	12329199	+	1782	protein_coding	- && sp|Q0D2D2|FBX31_XENTR F-box only protein 31 OS=Xenopus tropicalis OX=8364 GN=fbxo31 PE=2 SV=1 && PF12937:F-box-like	-	FBX31 F-box only protein 31
Sschl_14758	1959.24	2008.88	2058.66	5613.63	4901.35	5076.33	2008.93	5197.1	-1.37056	9.22466e-46	2.25767e-44	Sschl_14758	CM025836.1	25469323	25480740	-	3360	protein_coding	- && sp|Q99PL5|RRBP1_MOUSE Ribosome-binding protein 1 OS=Mus musculus OX=10090 GN=Rrbp1 PE=1 SV=2 && PF05104:Ribosome receptor lysine/proline rich region	-	RRBP1 Ribosome-binding protein 1
Sschl_02008	263.329	294.061	250.134	927.906	873.103	894.986	269.174	898.665	-1.739	1.36974e-45	3.34779e-44	Sschl_02008	CM025825.1	78985363	79005736	-	915	protein_coding	- && - && -	-	NUCKS Nuclear ubiquitous casein and cyclin-dependent kinase substrate 1
Sschl_00954	37.3376	45.6857	37.2292	682.874	433.631	408.693	40.0842	508.399	-3.6607	1.39583e-45	3.40695e-44	Sschl_00954	CM025825.1	46184586	46188656	-	525	protein_coding	- && sp|P56616|UBE2C_XENLA Ubiquitin-conjugating enzyme E2 C OS=Xenopus laevis OX=8355 GN=ube2c PE=1 SV=1 && PF00179:Ubiquitin-conjugating enzyme	-	UBE2C Ubiquitin-conjugating enzyme E2 C
Sschl_23632	518.797	512.838	504.921	3484.67	2632.45	2294.37	512.185	2803.83	-2.4514	2.89392e-45	7.05397e-44	Sschl_23632	CM025845.1	13660334	13665844	+	543	protein_coding	- && sp|Q3SZF2|ARF4_BOVIN ADP-ribosylation factor 4 OS=Bos taurus OX=9913 GN=ARF4 PE=2 SV=3 && PF00025:ADP-ribosylation factor family	-	ARF4 ADP-ribosylation factor 4
Sschl_08029	39.9578	37.3207	39.556	576.426	388.37	350.493	38.9448	438.43	-3.48671	3.08157e-45	7.50125e-44	Sschl_08029	CM025830.1	33516409	33518159	-	1023	protein_coding	- && sp|Q3U507|GP174_MOUSE Probable G-protein coupled receptor 174 OS=Mus musculus OX=10090 GN=Gpr174 PE=2 SV=1 && PF00001:7 transmembrane receptor (rhodopsin family)	-	GP174 Probable G-protein coupled receptor 174
Sschl_24260	3621.1	3817.65	3811.34	55774.8	32755.9	28758.5	3750.03	39096.4	-3.38198	3.50848e-45	8.52895e-44	Sschl_24260	CM025846.1	8729868	8737387	+	504	protein_coding	- && sp|P61155|RS19_PAGMA 40S ribosomal protein S19 OS=Pagrus major OX=143350 GN=rps19 PE=2 SV=1 && PF01090:Ribosomal protein S19e	-	RS19 40S ribosomal protein S19
Sschl_25328	183.413	201.403	161.714	1725.26	1264.39	1079.93	182.177	1356.53	-2.89489	4.10353e-45	9.9621e-44	Sschl_25328	CM025847.1	12800917	12810796	-	642	protein_coding	- && sp|P53805|RCAN1_HUMAN Calcipressin-1 OS=Homo sapiens OX=9606 GN=RCAN1 PE=1 SV=4 && PF04847:Calcipressin	-	RCAN1 Calcipressin-1
Sschl_14404	123.149	164.726	140.191	1434.04	963.625	973.879	142.689	1123.85	-2.97504	4.11515e-45	9.9769e-44	Sschl_14404	CM025836.1	13794911	13796289	+	513	protein_coding	- && - && -	-	CXCL9 C-X-C motif chemokine 9
novel.810	83.1909	79.1456	72.7132	851.584	515.393	647.959	78.3499	671.646	-3.09716	4.39986e-45	1.06528e-43	-	CM025844.1	24183406	24187086	-	3681	-	- && - && -	-	NA
Sschl_23826	635.395	632.521	699.792	114.482	153.304	138.387	655.903	135.391	2.26469	4.43185e-45	1.07159e-43	Sschl_23826	CM025845.1	20302955	20310188	+	1611	protein_coding	- && sp|P15586|GNS_HUMAN N-acetylglucosamine-6-sulfatase OS=Homo sapiens OX=9606 GN=GNS PE=1 SV=3 && PF00884:Sulfatase	-	GNS N-acetylglucosamine-6-sulfatase
Sschl_02813	401.543	389.293	428.136	56.2367	46.7212	31.04	406.324	44.666	3.22302	4.57653e-45	1.1051e-43	Sschl_02813	CM025826.1	30863687	30878802	-	1482	protein_coding	- && sp|Q6GL42|TM39A_XENTR Transmembrane protein 39A OS=Xenopus tropicalis OX=8364 GN=tmem39a PE=2 SV=1 && PF10271:Putative transmembrane protein	-	TM39A Transmembrane protein 39A
Sschl_06318	1141.75	1227.08	1145.96	8104.11	5666.41	5494.07	1171.59	6421.53	-2.45389	4.70895e-45	1.13555e-43	Sschl_06318	CM025829.1	22205988	22218382	+	1671	protein_coding	- && sp|P08059|G6PI_PIG Glucose-6-phosphate isomerase OS=Sus scrofa OX=9823 GN=GPI PE=1 SV=3 && PF00342:Phosphoglucose isomerase	-	G6PI Glucose-6-phosphate isomerase
Sschl_19195	3.93028	5.14768	6.98047	381.606	195.645	283.24	5.35281	286.83	-5.72771	6.07231e-45	1.46237e-43	Sschl_19195	CM025840.1	21528679	21531901	-	1983	protein_coding	- && sp|Q9EPM5|SYNCI_MOUSE Syncoilin OS=Mus musculus OX=10090 GN=Sync PE=1 SV=1 && -	-	SYNCI Syncoilin
Sschl_04412	2386.99	2556.47	2349.51	7525.68	6778.95	6358.02	2430.99	6887.55	-1.50195	6.73219e-45	1.61913e-43	Sschl_04412	CM025827.1	38851671	38854344	-	1344	protein_coding	- && sp|Q6NW59|ATF4_DANRE Cyclic AMP-dependent transcription factor ATF-4 OS=Danio rerio OX=7955 GN=atf4 PE=2 SV=1 && PF00170:bZIP transcription factor	TF_bZIP	ATF4 Cyclic AMP-dependent transcription factor ATF-4
Sschl_16424	5179.45	5318.84	5110.29	75439.5	44919.5	38784.4	5202.86	53047.8	-3.34986	7.16734e-45	1.72149e-43	Sschl_16424	CM025838.1	12158704	12163578	+	618	protein_coding	- && sp|Q7ZYS1|RL19_XENLA 60S ribosomal protein L19 OS=Xenopus laevis OX=8355 GN=rpl19 PE=2 SV=1 && PF01280:Ribosomal protein L19e	-	RL19 60S ribosomal protein L19
Sschl_18282	368.136	360.981	390.325	3787.94	2639.75	2187.02	373.147	2871.57	-2.94275	7.28627e-45	1.74774e-43	Sschl_18282	CM025839.1	30718687	30725294	-	1164	protein_coding	- && sp|P24722|KCRT_ONCMY Creatine kinase, testis isozyme OS=Oncorhynchus mykiss OX=8022 GN=tck1 PE=2 SV=1 && PF00217:ATP:guanido phosphotransferase, C-terminal catalytic domain|PF02807:ATP:guanido phosphotransferase, N-terminal domain	-	KCRT Creatine kinase, testis isozyme
Sschl_12965	1181.05	1294.64	1340.25	347.463	402.97	372.48	1271.98	374.304	1.76146	7.75896e-45	1.85865e-43	Sschl_12965	CM025835.1	9647114	9775219	+	5703	protein_coding	- && sp|A4IFW2|PTPRF_DANRE Receptor-type tyrosine-protein phosphatase F OS=Danio rerio OX=7955 GN=ptprf PE=2 SV=1 && PF00041:Fibronectin type III domain|PF07679:Immunoglobulin I-set domain|PF13927:Immunoglobulin domain|PF00102:Protein-tyrosine phosphatase	-	PTPRF Receptor-type tyrosine-protein phosphatase F
Sschl_18255	1390.66	1406.6	1552.57	116.49	46.7212	41.3866	1449.95	68.1994	4.44841	7.98699e-45	1.91074e-43	Sschl_18255	CM025839.1	29885318	29906644	-	3444	protein_coding	- && sp|Q5TEA3|DAAF9_HUMAN Dynein axonemal assembly factor 9 OS=Homo sapiens OX=9606 GN=DNAAF9 PE=1 SV=1 && -	-	DAAF9 Dynein axonemal assembly factor 9
Sschl_02349	3653.85	3981.09	3841.59	68211.1	38867.7	32641.1	3825.51	46573.3	-3.60571	8.6387e-45	2.06392e-43	Sschl_02349	CM025826.1	11905677	11909719	+	498	protein_coding	- && sp|P61284|RL12_BOVIN 60S ribosomal protein L12 OS=Bos taurus OX=9913 GN=RPL12 PE=2 SV=1 && PF00298:Ribosomal protein L11, RNA binding domain|PF03946:Ribosomal protein L11, N-terminal domain	-	RL12 60S ribosomal protein L12
novel.530	10198.4	10489.7	9916.92	112168	72257.3	62764.1	10201.7	82396.5	-3.01374	1.00833e-44	2.40588e-43	-	CM025837.1	7927435	7931540	+	885	-	- && sp|Q6P0V6|RL8_DANRE 60S ribosomal protein L8 OS=Danio rerio OX=7955 GN=rpl8 PE=1 SV=3 && PF03947:Ribosomal Proteins L2, C-terminal domain|PF00181:Ribosomal Proteins L2, RNA binding domain	-	NA
Sschl_18183	491.94	494.177	456.639	52.2198	84.6822	76.3066	480.919	71.0695	2.73309	1.05996e-44	2.52573e-43	Sschl_18183	CM025839.1	27914395	27938700	+	7518	protein_coding	- && sp|E1BLZ4|ZFY26_BOVIN Zinc finger FYVE domain-containing protein 26 OS=Bos taurus OX=9913 GN=ZFYVE26 PE=3 SV=1 && PF01363:FYVE zinc finger	-	ZFY26 Zinc finger FYVE domain-containing protein 26
Sschl_16150	4175.92	4187.64	3936.4	1624.84	1531.58	1394.21	4099.99	1516.88	1.43654	1.06498e-44	2.53435e-43	Sschl_16150	CM025838.1	5286202	5294782	-	1473	protein_coding	- && sp|A2RRV9|NARFL_DANRE Cytosolic Fe-S cluster assembly factor narfl OS=Danio rerio OX=7955 GN=narfl PE=2 SV=1 && PF02256:Iron hydrogenase small subunit|PF02906:Iron only hydrogenase large subunit, C-terminal domain	-	NARFL Cytosolic Fe-S cluster assembly factor narfl
Sschl_21084	558.754	609.357	599.157	134.566	97.8225	120.28	589.089	117.556	2.33584	1.25677e-44	2.9868e-43	Sschl_21084	CM025842.1	15831034	15837194	+	1134	protein_coding	- && sp|Q571F5|SPSB3_MOUSE SPRY domain-containing SOCS box protein 3 OS=Mus musculus OX=10090 GN=Spsb3 PE=2 SV=2 && PF00622:SPRY domain	-	SPSB3 SPRY domain-containing SOCS box protein 3
Sschl_18724	419.23	425.327	426.972	1693.13	1492.16	1326.96	423.843	1504.08	-1.82488	1.35404e-44	3.21375e-43	Sschl_18724	CM025840.1	7469061	7473711	+	912	protein_coding	- && sp|O88531|PPT1_MOUSE Palmitoyl-protein thioesterase 1 OS=Mus musculus OX=10090 GN=Ppt1 PE=1 SV=2 && PF02089:Palmitoyl protein thioesterase	-	PPT1 Palmitoyl-protein thioesterase 1
Sschl_16139	12008.3	12557.1	11962.8	149481	95714.2	79493.3	12176.1	108230	-3.15194	1.45519e-44	3.4493e-43	Sschl_16139	CM025838.1	5173660	5176377	+	507	protein_coding	- && sp|Q90YS3|RS2_ICTPU 40S ribosomal protein S2 OS=Ictalurus punctatus OX=7998 GN=rps2 PE=2 SV=1 && -	-	RS2 40S ribosomal protein S2
Sschl_06855	317.697	330.738	325.174	38.1606	37.961	38.8	324.536	38.3072	3.08172	1.51448e-44	3.58513e-43	Sschl_06855	CM025829.1	37808193	37907389	+	3486	protein_coding	- && sp|Q7Z6B7|SRGP1_HUMAN SLIT-ROBO Rho GTPase-activating protein 1 OS=Homo sapiens OX=9606 GN=SRGAP1 PE=1 SV=1 && PF00620:RhoGAP domain|PF00611:Fes/CIP4, and EFC/F-BAR homology domain|PF14604:Variant SH3 domain	-	SRGP1 SLIT-ROBO Rho GTPase-activating protein 1
Sschl_09924	2430.22	2517.22	2645.6	144.609	315.368	262.546	2531.01	240.841	3.38358	1.52074e-44	3.59523e-43	Sschl_09924	CM025832.1	15616760	15624169	+	1233	protein_coding	- && sp|Q90617|LAMP2_CHICK Lysosome-associated membrane glycoprotein 2 OS=Gallus gallus OX=9031 GN=LAMP2 PE=2 SV=1 && PF01299:Lysosome-associated membrane glycoprotein (Lamp)	-	LAMP2 Lysosome-associated membrane glycoprotein 2
Sschl_24049	817.498	952.321	933.638	136.575	178.125	197.88	901.152	170.86	2.38458	1.76459e-44	4.16627e-43	Sschl_24049	CM025846.1	1489326	1556575	-	3531	protein_coding	- && sp|Q96KG7|MEG10_HUMAN Multiple epidermal growth factor-like domains protein 10 OS=Homo sapiens OX=9606 GN=MEGF10 PE=1 SV=1 && -	-	MEG11 Multiple epidermal growth factor-like domains protein 11
Sschl_10541	435.606	427.257	413.593	66.279	68.6218	82.7732	425.485	72.558	2.53834	1.78039e-44	4.19809e-43	Sschl_10541	CM025833.1	3498319	3514840	+	2421	protein_coding	- && sp|P58404|STRN4_MOUSE Striatin-4 OS=Mus musculus OX=10090 GN=Strn4 PE=1 SV=2 && PF08232:Striatin family|PF00400:WD domain, G-beta repeat	-	STRN4 Striatin-4
novel.871	639.98	604.209	625.334	2406.13	1953.53	1977.5	623.174	2112.39	-1.75943	2.2036e-44	5.18924e-43	-	CM025848.1	8787058	8792776	-	5719	-	- && - && -	-	NA
novel.241	901.999	858.376	831.84	3914.48	3095.28	2999.24	864.071	3336.33	-1.94799	2.2292e-44	5.24267e-43	-	CM025828.1	20731810	20740714	-	1252	-	- && sp|Q9YI98|OAZ1_DANRE Ornithine decarboxylase antizyme 1 OS=Danio rerio OX=7955 GN=oaz1a PE=2 SV=1 && PF02100:Ornithine decarboxylase antizyme	-	NA
Sschl_19996	416.609	361.625	382.763	26.1099	42.3411	47.8533	386.999	38.7681	3.27825	2.30424e-44	5.41212e-43	Sschl_19996	CM025841.1	16180803	16184346	-	654	protein_coding	- && sp|Q9Y5Z4|HEBP2_HUMAN Heme-binding protein 2 OS=Homo sapiens OX=9606 GN=HEBP2 PE=1 SV=1 && PF04832:SOUL heme-binding protein	-	HEBP2 Heme-binding protein 2
Sschl_00384	389.752	446.561	433.953	66.279	59.8615	71.1332	423.422	65.7579	2.68472	2.31119e-44	5.4214e-43	Sschl_00384	CM025825.1	9900361	9926027	+	4065	protein_coding	- && sp|A2AJ88|PLPL7_MOUSE Patatin-like phospholipase domain-containing protein 7 OS=Mus musculus OX=10090 GN=Pnpla7 PE=1 SV=1 && PF01734:Patatin-like phospholipase|PF00027:Cyclic nucleotide-binding domain	-	PLPL7 Patatin-like phospholipase domain-containing protein 7
Sschl_09960	307.872	303.713	346.115	14.0592	23.3606	23.28	319.233	20.2333	3.93846	2.31739e-44	5.42888e-43	Sschl_09960	CM025832.1	17741169	17863586	-	3495	protein_coding	- && sp|Q9Y2Q0|AT8A1_HUMAN Phospholipid-transporting ATPase IA OS=Homo sapiens OX=9606 GN=ATP8A1 PE=1 SV=1 && PF16212:Phospholipid-translocating P-type ATPase C-terminal|PF00122:E1-E2 ATPase|PF16209:Phospholipid-translocating ATPase N-terminal|PF13246:Cation transport ATPase (P-type)	-	AT8A1 Phospholipid-transporting ATPase IA
Sschl_20081	273.154	294.061	332.154	1024.31	995.746	995.865	299.79	1005.31	-1.74402	2.35781e-44	5.51643e-43	Sschl_20081	CM025841.1	18823459	18834672	-	1113	protein_coding	- && sp|Q15035|TRAM2_HUMAN Translocating chain-associated membrane protein 2 OS=Homo sapiens OX=9606 GN=TRAM2 PE=1 SV=1 && PF03798:TLC domain|PF08390:TRAM1-like protein	-	TRAM2 Translocating chain-associated membrane protein 2
Sschl_17100	981.914	1017.31	1057.54	339.429	327.048	303.933	1018.92	323.47	1.65989	2.49037e-44	5.81903e-43	Sschl_17100	CM025838.1	28602945	28631947	+	2997	protein_coding	- && sp|O95782|AP2A1_HUMAN AP-2 complex subunit alpha-1 OS=Homo sapiens OX=9606 GN=AP2A1 PE=1 SV=3 && PF02296:Alpha adaptin AP2, C-terminal domain|PF02883:Adaptin C-terminal domain|PF01602:Adaptin N terminal region	-	AP2A1 AP-2 complex subunit alpha-1
Sschl_18905	12294.6	12615	12351.9	32261.8	28806.5	28520.6	12420.5	29863	-1.26549	2.7506e-44	6.41879e-43	Sschl_18905	CM025840.1	13380702	13388929	-	1971	protein_coding	- && sp|F1QB54|PABPA_DANRE Polyadenylate-binding protein 1A OS=Danio rerio OX=7955 GN=pabpc1a PE=1 SV=1 && PF00658:Poly-adenylate binding protein, unique domain|PF00076:RNA recognition motif. (a.k.a. RRM, RBD, or RNP domain)	-	PABPA Polyadenylate-binding protein 1A
Sschl_21583	2137.42	2214.15	2098.21	4633.5	4599.12	4502.09	2149.93	4578.24	-1.09036	2.75801e-44	6.42778e-43	Sschl_21583	CM025843.1	4290570	4318814	-	2622	protein_coding	- && sp|Q01813|PFKAP_HUMAN ATP-dependent 6-phosphofructokinase, platelet type OS=Homo sapiens OX=9606 GN=PFKP PE=1 SV=2 && PF00365:Phosphofructokinase	-	PFKAP ATP-dependent 6-phosphofructokinase, platelet type
novel.686	8366.9	8155.21	8018.24	91316.4	57109.4	51356.9	8180.12	66594.2	-3.02515	2.87492e-44	6.69159e-43	-	CM025840.1	29795414	29820834	-	1270	-	- && sp|P61367|RL15_EPICO 60S ribosomal protein L15 OS=Epinephelus coioides OX=94232 GN=rpl15 PE=2 SV=2 && PF00827:Ribosomal L15	-	NA
Sschl_15235	301.976	288.914	330.991	18.0761	18.9805	18.1066	307.294	18.3877	4.06198	2.99844e-44	6.97011e-43	Sschl_15235	CM025837.1	9383363	9387819	-	1317	protein_coding	- && sp|Q9UKT7|FBXL3_HUMAN F-box/LRR-repeat protein 3 OS=Homo sapiens OX=9606 GN=FBXL3 PE=1 SV=1 && PF12937:F-box-like	-	FBXL3 F-box/LRR-repeat protein 3
novel.536	402.198	371.276	377.527	1602.75	1245.41	1439.48	383.667	1429.21	-1.89578	3.33907e-44	7.75197e-43	-	CM025837.1	9262017	9267177	+	1427	-	- && sp|Q9JKB1|UCHL3_MOUSE Ubiquitin carboxyl-terminal hydrolase isozyme L3 OS=Mus musculus OX=10090 GN=Uchl3 PE=1 SV=2 && PF01088:Ubiquitin carboxyl-terminal hydrolase, family 1	-	NA
Sschl_02431	7079.74	7314.85	7383.59	103743	60785.7	53781.9	7259.4	72770.1	-3.32538	3.46958e-44	8.04462e-43	Sschl_02431	CM025826.1	14433058	14437585	-	636	protein_coding	- && sp|Q90Z10|RL13_DANRE 60S ribosomal protein L13 OS=Danio rerio OX=7955 GN=rpl13 PE=2 SV=3 && PF01294:Ribosomal protein L13e	-	RL13 60S ribosomal protein L13
Sschl_05442	11043.4	11416.9	10734.8	139827	85548	75015.8	11065	100130	-3.17776	3.51326e-44	8.13545e-43	Sschl_05442	CM025828.1	36390817	36398206	+	894	protein_coding	- && sp|P46777|RL5_HUMAN 60S ribosomal protein L5 OS=Homo sapiens OX=9606 GN=RPL5 PE=1 SV=3 && PF14204:Ribosomal L18 C-terminal region|PF17144:Ribosomal large subunit proteins 60S L5, and 50S L18	-	RL5 60S ribosomal protein L5
Sschl_05874	449.362	438.196	449.077	88.372	89.0623	94.4132	445.545	90.6158	2.2939	3.61517e-44	8.36072e-43	Sschl_05874	CM025829.1	10195886	10211835	-	2361	protein_coding	- && sp|P50416|CPT1A_HUMAN Carnitine O-palmitoyltransferase 1, liver isoform OS=Homo sapiens OX=9606 GN=CPT1A PE=1 SV=2 && PF00755:Choline/Carnitine o-acyltransferase|PF16484:Carnitine O-palmitoyltransferase N-terminus	-	CPT1A Carnitine O-palmitoyltransferase 1, liver isoform
Sschl_00720	1574.73	1600.93	1689.27	616.595	627.816	600.106	1621.64	614.839	1.39986	3.84372e-44	8.87792e-43	Sschl_00720	CM025825.1	24699941	24715618	+	4041	protein_coding	- && sp|Q5JSZ5|PRC2B_HUMAN Protein PRRC2B OS=Homo sapiens OX=9606 GN=PRRC2B PE=1 SV=2 && -	-	PRC2B Protein PRRC2B
Sschl_02639	1928.46	1866.68	1960.93	359.513	401.51	517.333	1918.69	426.119	2.16376	4.07794e-44	9.40688e-43	Sschl_02639	CM025826.1	24048558	24074797	+	2616	protein_coding	- && sp|P19367|HXK1_HUMAN Hexokinase-1 OS=Homo sapiens OX=9606 GN=HK1 PE=1 SV=3 && PF00349:Hexokinase|PF03727:Hexokinase	-	HXK1 Hexokinase-1
Sschl_05111	26.2018	12.2257	19.1963	249.048	252.587	257.373	19.208	253.003	-3.72153	4.10319e-44	9.45303e-43	Sschl_05111	CM025828.1	22671076	22674468	+	1650	protein_coding	- && sp|Q8K4C0|FMO5_RAT Flavin-containing monooxygenase 5 OS=Rattus norvegicus OX=10116 GN=Fmo5 PE=1 SV=3 && PF00743:Flavin-binding monooxygenase-like	-	FMO5 Flavin-containing monooxygenase 5
Sschl_20674	818.153	882.184	842.892	247.04	230.686	199.173	847.743	225.633	1.91856	4.17266e-44	9.60083e-43	Sschl_20674	CM025842.1	4551795	4566727	+	2952	protein_coding	- && sp|P97432|NBR1_MOUSE Next to BRCA1 gene 1 protein OS=Mus musculus OX=10090 GN=Nbr1 PE=1 SV=1 && PF00564:PB1 domain|PF16158:Ig-like domain from next to BRCA1 gene	-	NBR1 Next to BRCA1 gene 1 protein
Sschl_25108	328.833	294.705	336.226	10.0423	14.6004	20.6933	319.921	15.112	4.34632	4.58789e-44	1.05428e-42	Sschl_25108	CM025847.1	7959835	7976717	-	3969	protein_coding	- && sp|Q6P9F5|TRI40_HUMAN E3 ubiquitin ligase TRIM40 OS=Homo sapiens OX=9606 GN=TRIM40 PE=1 SV=3 && PF14484:Fish-specific NACHT associated domain|PF17776:NLRC4 helical domain HD2|PF15227:zinc finger of C3HC4-type, RING|PF17779:NOD2 winged helix domain|PF05729:NACHT domain	-	NLRC3 Protein NLRC3
Sschl_18755	134.284	135.77	120.995	723.043	608.836	550.959	130.35	627.613	-2.26398	5.81867e-44	1.33541e-42	Sschl_18755	CM025840.1	9026118	9026465	+	348	protein_coding	- && - && -	-	NA
Sschl_05768	3704.29	3737.22	3943.97	64483.4	35718.4	31782.3	3795.16	43994.7	-3.53502	6.01063e-44	1.37772e-42	Sschl_05768	CM025829.1	6844433	6848060	+	447	protein_coding	- && sp|P47830|RL27A_XENLA 60S ribosomal protein L27a OS=Xenopus laevis OX=8355 GN=rpl27a PE=2 SV=2 && PF00828:Ribosomal proteins 50S-L15, 50S-L18e, 60S-L27A	-	RL27A 60S ribosomal protein L27a
Sschl_12622	269.879	240.654	261.768	777.272	804.481	795.399	257.434	792.384	-1.62258	6.57101e-44	1.50425e-42	Sschl_12622	CM025834.1	33731955	33753269	+	2598	protein_coding	- && sp|Q62009|POSTN_MOUSE Periostin OS=Mus musculus OX=10090 GN=Postn PE=1 SV=2 && PF02469:Fasciclin domain	-	POSTN Periostin
Sschl_08413	400.888	378.355	381.599	58.2452	59.8615	68.5466	386.947	62.2178	2.62632	6.61275e-44	1.51189e-42	Sschl_08413	CM025831.1	10927082	10939523	+	2016	protein_coding	- && sp|Q5I598|MTHR_BOVIN Methylenetetrahydrofolate reductase OS=Bos taurus OX=9913 GN=MTHFR PE=2 SV=1 && PF02219:Methylenetetrahydrofolate reductase	-	MTHR Methylenetetrahydrofolate reductase (NADPH)
Sschl_04056	1467.3	1521.78	1496.73	142.6	259.887	234.093	1495.27	212.193	2.80398	6.63092e-44	1.51413e-42	Sschl_04056	CM025827.1	29174923	29190692	+	2265	protein_coding	- && sp|D3YY23|LONF1_MOUSE LON peptidase N-terminal domain and RING finger protein 1 OS=Mus musculus OX=10090 GN=Lonrf1 PE=1 SV=2 && PF13923:Zinc finger, C3HC4 type (RING finger)|PF02190:ATP-dependent protease La (LON) substrate-binding domain	-	LONF1 LON peptidase N-terminal domain and RING finger protein 1
Sschl_02417	443.466	397.015	447.332	58.2452	52.5614	32.3333	429.271	47.7133	3.20197	7.28855e-44	1.66219e-42	Sschl_02417	CM025826.1	13523301	13537652	+	2469	protein_coding	- && sp|O43747|AP1G1_HUMAN AP-1 complex subunit gamma-1 OS=Homo sapiens OX=9606 GN=AP1G1 PE=1 SV=5 && PF02883:Adaptin C-terminal domain|PF01602:Adaptin N terminal region	-	AP1G1 AP-1 complex subunit gamma-1
Sschl_14293	6350.02	6199.74	6079.41	88663.2	50524.6	46698.3	6209.72	61962	-3.31874	8.44392e-44	1.92325e-42	Sschl_14293	CM025836.1	9251058	9253823	-	471	protein_coding	- && sp|P68200|RS27A_ICTPU Ubiquitin-40S ribosomal protein S27a OS=Ictalurus punctatus OX=7998 GN=rps27a PE=2 SV=2 && PF01599:Ribosomal protein S27a|PF00240:Ubiquitin family	-	RS27A Ubiquitin-40S ribosomal protein S27a
Sschl_02203	333.418	326.878	312.376	2213.32	1616.26	1491.21	324.224	1773.6	-2.44978	8.97147e-44	2.04084e-42	Sschl_02203	CM025826.1	6673867	6681536	-	543	protein_coding	- && sp|Q6P7Q4|LGUL_RAT Lactoylglutathione lyase OS=Rattus norvegicus OX=10116 GN=Glo1 PE=1 SV=3 && PF00903:Glyoxalase/Bleomycin resistance protein/Dioxygenase superfamily	-	LGUL Lactoylglutathione lyase
Sschl_13810	4112.38	4499.72	4430.85	65180.4	37394.5	33476.6	4347.65	45350.5	-3.38274	9.61079e-44	2.18352e-42	Sschl_13810	CM025835.1	30231114	30232910	-	207	protein_coding	- && sp|Q3MIC0|RL37A_BOVIN 60S ribosomal protein L37a OS=Bos taurus OX=9913 GN=RPL37A PE=3 SV=3 && -	-	RL37A 60S ribosomal protein L37a
novel.560	4002.99	4383.25	4168.51	56369.3	34096.3	29491.8	4184.91	39985.8	-3.25614	9.8902e-44	2.24418e-42	-	CM025837.1	11460711	11465105	+	576	-	- && sp|Q6Y263|RL24_PAGMA 60S ribosomal protein L24 OS=Pagrus major OX=143350 GN=rpl24 PE=2 SV=1 && -	-	NA
Sschl_21687	519.452	507.69	516.555	124.524	121.183	124.16	514.565	123.289	2.06196	1.00795e-43	2.28426e-42	Sschl_21687	CM025843.1	9728463	9748632	-	5130	protein_coding	- && sp|Q86UP3|ZFHX4_HUMAN Zinc finger homeobox protein 4 OS=Homo sapiens OX=9606 GN=ZFHX4 PE=1 SV=1 && PF00046:Homeodomain|PF05485:THAP domain	Homeobox	ZFHX4 Zinc finger homeobox protein 4
Sschl_24450	524.037	534.072	575.889	76.3212	68.6218	38.8	544.666	61.2477	3.18344	1.03411e-43	2.34061e-42	Sschl_24450	CM025846.1	11753706	11763121	+	2406	protein_coding	- && sp|A4QNR8|LENG8_DANRE Leukocyte receptor cluster member 8 homolog OS=Danio rerio OX=7955 GN=leng8 PE=2 SV=1 && PF03399:SAC3/GANP family	-	LENG8 Leukocyte receptor cluster member 8 homolog
Sschl_18818	3259.51	3214.08	3176.7	55720.5	31674.1	26534	3216.76	37976.2	-3.56134	1.15539e-43	2.61186e-42	Sschl_18818	CM025840.1	10661813	10664193	+	255	protein_coding	- && sp|Q2KHT7|RS27_BOVIN 40S ribosomal protein S27 OS=Bos taurus OX=9913 GN=RPS27 PE=3 SV=3 && -	-	RS27 40S ribosomal protein S27
Sschl_22690	3105.57	3405.19	3201.71	42109.2	25756.5	22242.7	3237.49	30036.2	-3.21364	1.45811e-43	3.29205e-42	Sschl_22690	CM025844.1	14048923	14052222	+	354	protein_coding	- && sp|P49207|RL34_HUMAN 60S ribosomal protein L34 OS=Homo sapiens OX=9606 GN=RPL34 PE=1 SV=3 && PF01199:Ribosomal protein L34e	-	RL34 60S ribosomal protein L34
Sschl_16223	187.998	193.038	186.728	737.103	677.457	618.213	189.255	677.591	-1.83663	1.66519e-43	3.75489e-42	Sschl_16223	CM025838.1	7156766	7160990	+	840	protein_coding	- && sp|A6QR16|RNPS1_BOVIN RNA-binding protein with serine-rich domain 1 OS=Bos taurus OX=9913 GN=RNPS1 PE=2 SV=1 && PF00076:RNA recognition motif. (a.k.a. RRM, RBD, or RNP domain)	-	RNPS1 RNA-binding protein with serine-rich domain 1
Sschl_08455	7785.22	7917.78	8011.25	106561	63701.4	55542.1	7904.75	75268	-3.2512	1.77731e-43	4.00271e-42	Sschl_08455	CM025831.1	12220805	12226482	-	648	protein_coding	- && sp|Q7ZV96|RL10_DANRE 60S ribosomal protein L10 OS=Danio rerio OX=7955 GN=rpl10 PE=2 SV=1 && PF00252:Ribosomal protein L16p/L10e	-	RL10 60S ribosomal protein L10
Sschl_03412	502.42	526.994	560.183	90.3804	110.963	78.8932	529.866	93.4122	2.50639	1.89661e-43	4.26608e-42	Sschl_03412	CM025827.1	11937591	11962317	-	5346	protein_coding	- && sp|P51112|HD_TAKRU Huntingtin OS=Takifugu rubripes OX=31033 GN=htt PE=3 SV=1 && PF12372:Huntingtin protein region	-	HD Huntingtin
Sschl_24373	491.94	521.203	586.941	104.44	91.9824	78.8932	533.361	91.7717	2.5548	1.96532e-43	4.41513e-42	Sschl_24373	CM025846.1	10754136	10759774	-	1197	protein_coding	- && - && PF00020:TNFR/NGFR cysteine-rich region|PF00531:Death domain	-	TNR1A Tumor necrosis factor receptor superfamily member 1A
Sschl_12914	489.319	514.125	449.659	50.2113	83.2221	72.4266	484.368	68.62	2.79496	2.09616e-43	4.70322e-42	Sschl_12914	CM025835.1	7727184	7746015	-	2595	protein_coding	- && sp|Q8BRN9|C2D1B_MOUSE Coiled-coil and C2 domain-containing protein 1B OS=Mus musculus OX=10090 GN=Cc2d1b PE=1 SV=1 && PF00168:C2 domain	-	C2D1B Coiled-coil and C2 domain-containing protein 1B
Sschl_06355	3057.1	3368.51	3060.94	56295	31652.2	26731.9	3162.18	38226.3	-3.5955	2.24537e-43	5.03175e-42	Sschl_06355	CM025829.1	22781137	22788628	+	1440	protein_coding	- && sp|Q90YQ6|RS17_ICTPU 40S ribosomal protein S17 OS=Ictalurus punctatus OX=7998 GN=rps17 PE=2 SV=3 && PF00833:Ribosomal S17	-	RS17 40S ribosomal protein S17
Sschl_23577	909.204	917.574	895.827	297.251	305.148	311.693	907.535	304.697	1.57227	2.37801e-43	5.32237e-42	Sschl_23577	CM025845.1	11805963	11807770	+	717	protein_coding	- && sp|G3H0N9|DNJB9_CRIGR DnaJ homolog subfamily B member 9 OS=Cricetulus griseus OX=10029 GN=DNAJB9 PE=1 SV=1 && PF00226:DnaJ domain	-	DNJB9 DnaJ homolog subfamily B member 9
Sschl_03699	1252.45	1324.24	1342	461.944	480.352	439.733	1306.23	460.677	1.5047	2.38918e-43	5.34077e-42	Sschl_03699	CM025827.1	18706250	18712343	-	1491	protein_coding	- && sp|Q9UN86|G3BP2_HUMAN Ras GTPase-activating protein-binding protein 2 OS=Homo sapiens OX=9606 GN=G3BP2 PE=1 SV=2 && PF02136:Nuclear transport factor 2 (NTF2) domain|PF00076:RNA recognition motif. (a.k.a. RRM, RBD, or RNP domain)	-	G3BP2 Ras GTPase-activating protein-binding protein 2
Sschl_15021	620.329	633.165	563.091	140.592	105.123	126.747	605.528	124.154	2.29519	2.48062e-43	5.53832e-42	Sschl_15021	CM025837.1	1595144	1670137	-	5673	protein_coding	- && sp|B0R0T1|VWA8_DANRE von Willebrand factor A domain-containing protein 8 OS=Danio rerio OX=7955 GN=si:dkey-18l1.1 PE=3 SV=1 && PF07728:AAA domain (dynein-related subfamily)	-	VWA8 von Willebrand factor A domain-containing protein 8
Sschl_25119	6670.33	7294.26	6878.67	38694.9	29776	26680.1	6947.76	31717	-2.19052	3.16955e-43	7.06771e-42	Sschl_25119	CM025847.1	8144259	8147360	+	1554	protein_coding	- && sp|Q9PTY0|ATPB_CYPCA ATP synthase subunit beta, mitochondrial OS=Cyprinus carpio OX=7962 GN=ATP5F1B PE=2 SV=1 && PF00006:ATP synthase alpha/beta family, nucleotide-binding domain|PF02874:ATP synthase alpha/beta family, beta-barrel domain	-	ATPB ATP synthase subunit beta, mitochondrial
Sschl_10998	28.822	48.2595	36.6475	331.395	325.588	406.106	37.9097	354.363	-3.22684	3.18768e-43	7.09936e-42	Sschl_10998	CM025833.1	19135901	19136800	+	726	protein_coding	- && sp|Q5PQP4|BORG1_RAT Cdc42 effector protein 2 OS=Rattus norvegicus OX=10116 GN=Cdc42ep2 PE=1 SV=1 && PF14957:Cdc42 effector	-	BORG1 Cdc42 effector protein 2
Sschl_14097	138.215	144.135	141.355	522.198	595.695	663.479	141.235	593.791	-2.0762	3.28747e-43	7.31261e-42	Sschl_14097	CM025836.1	1444868	1477849	-	2457	protein_coding	- && sp|O93319|CAD11_CHICK Cadherin-11 OS=Gallus gallus OX=9031 GN=CDH11 PE=2 SV=1 && PF01049:Cadherin cytoplasmic region|PF00028:Cadherin domain	-	CAD11 Cadherin-11
novel.498	1958.59	1815.2	1824.81	600.528	456.992	506.986	1866.2	521.502	1.84481	3.94399e-43	8.76216e-42	-	CM025836.1	31871207	31897038	+	6951	-	- && sp|P43007|SATT_HUMAN Neutral amino acid transporter A OS=Homo sapiens OX=9606 GN=SLC1A4 PE=1 SV=1 && PF00375:Sodium:dicarboxylate symporter family	-	NA
Sschl_11405	393.028	337.173	337.389	28.1184	33.5809	42.6799	355.863	34.7931	3.32535	3.95337e-43	8.77222e-42	Sschl_11405	CM025833.1	31793958	31819039	+	1914	protein_coding	- && sp|A3RK74|FX1AA_DANRE Forkhead box protein O1-A OS=Danio rerio OX=7955 GN=foxo1a PE=2 SV=1 && PF00250:Forkhead domain|PF16675:KIX-binding domain of forkhead box O, CR2|PF16676:Transactivation domain of FOXO protein family	Fork head	FX1AA Forkhead box protein O1-A
Sschl_04354	922.305	941.382	1025.55	255.074	214.626	182.36	963.078	217.353	2.16034	4.18855e-43	9.28264e-42	Sschl_04354	CM025827.1	37350098	37385970	+	6801	protein_coding	- && sp|O95477|ABCA1_HUMAN Phospholipid-transporting ATPase ABCA1 OS=Homo sapiens OX=9606 GN=ABCA1 PE=1 SV=3 && PF00005:ABC transporter|PF12698:ABC-2 family transporter protein	-	ABCA1 Phospholipid-transporting ATPase ABCA1
Sschl_12861	2381.75	2347.34	2307.05	574.418	743.159	570.359	2345.38	629.312	1.89641	4.20913e-43	9.31683e-42	Sschl_12861	CM025835.1	6515469	6524994	+	882	protein_coding	- && sp|P55859|PNPH_BOVIN Purine nucleoside phosphorylase OS=Bos taurus OX=9913 GN=PNP PE=1 SV=3 && PF01048:Phosphorylase superfamily	-	PNPH Purine nucleoside phosphorylase
Sschl_20417	5330.77	5663.74	5516.32	85309.1	48867.5	42462.7	5503.61	58879.7	-3.41927	4.46688e-43	9.87524e-42	Sschl_20417	CM025841.1	28502317	28508443	-	666	protein_coding	- && sp|P62084|RS7_DANRE 40S ribosomal protein S7 OS=Danio rerio OX=7955 GN=rps7 PE=2 SV=1 && PF01251:Ribosomal protein S7e	-	RS7 40S ribosomal protein S7
Sschl_24489	344.554	323.66	343.207	2376	1608.96	1663.22	337.14	1882.73	-2.47954	4.51163e-43	9.96199e-42	Sschl_24489	CM025846.1	12408645	12409617	+	717	protein_coding	- && - && -	-	ANGI Angiogenin
Sschl_12770	658.976	701.371	750.982	110.465	90.5223	56.9066	703.777	85.9646	3.06008	4.74263e-43	1.04593e-41	Sschl_12770	CM025835.1	3514455	3616430	+	2793	protein_coding	- && sp|Q8QFX6|NRP1A_DANRE Neuropilin-1a OS=Danio rerio OX=7955 GN=nrp1a PE=2 SV=1 && PF00629:MAM domain, meprin/A5/mu|PF00754:F5/8 type C domain|PF00431:CUB domain|PF11980:C-terminal domain of neuropilin glycoprotein	-	NRP1A Neuropilin-1a
Sschl_24173	406.129	406.667	486.306	68.2874	54.0214	49.1466	433.034	57.1518	2.94469	6.02104e-43	1.32624e-41	Sschl_24173	CM025846.1	5132348	5164256	+	4119	protein_coding	- && sp|A6QM06|SCAP_BOVIN Sterol regulatory element-binding protein cleavage-activating protein OS=Bos taurus OX=9913 GN=SCAP PE=2 SV=1 && PF12349:Sterol-sensing domain of SREBP cleavage-activation	-	SCAP Sterol regulatory element-binding protein cleavage-activating protein
Sschl_24509	597.402	569.462	526.444	5143.65	3346.41	3188.06	564.436	3892.71	-2.78516	6.42238e-43	1.41292e-41	Sschl_24509	CM025846.1	12762411	12762883	-	330	protein_coding	- && - && PF00036:EF hand|PF01023:S-100/ICaBP type calcium binding domain	-	S10A1 Protein S100-A1
Sschl_11030	9895.13	10321.7	9692.97	137035	84451.5	69114.4	9969.95	96866.9	-3.28031	6.45348e-43	1.41804e-41	Sschl_11030	CM025833.1	19707135	19712074	-	738	protein_coding	- && sp|Q90YS2|RS3_ICTPU 40S ribosomal protein S3 OS=Ictalurus punctatus OX=7998 GN=rps3 PE=2 SV=1 && PF07650:KH domain|PF00189:Ribosomal protein S3, C-terminal domain	-	RS3 40S ribosomal protein S3
novel.558	570.545	550.802	604.393	1526.42	1505.3	1440.77	575.247	1490.83	-1.37266	6.46225e-43	1.41824e-41	-	CM025837.1	11392722	11412348	+	7128	-	- && sp|B5TVM2|ILDR2_MOUSE Immunoglobulin-like domain-containing receptor 2 OS=Mus musculus OX=10090 GN=Ildr2 PE=1 SV=2 && -	-	NA
Sschl_00609	605.918	604.852	580.543	162.685	162.064	155.2	597.104	159.983	1.90222	6.79792e-43	1.4901e-41	Sschl_00609	CM025825.1	20774586	20777021	-	585	protein_coding	- && sp|Q96GF1|RN185_HUMAN E3 ubiquitin-protein ligase RNF185 OS=Homo sapiens OX=9606 GN=RNF185 PE=1 SV=1 && PF13920:Zinc finger, C3HC4 type (RING finger)	-	RN185 E3 ubiquitin-protein ligase RNF185
Sschl_02939	358.31	374.494	382.181	52.2198	54.0214	64.6666	371.662	56.9693	2.6923	7.74892e-43	1.6965e-41	Sschl_02939	CM025826.1	35522886	35532887	+	1128	protein_coding	- && sp|Q62685|NR1H3_RAT Oxysterols receptor LXR-alpha OS=Rattus norvegicus OX=10116 GN=Nr1h3 PE=1 SV=1 && PF00104:Ligand-binding domain of nuclear hormone receptor	THR-like	NR1H3 Oxysterols receptor LXR-alpha
Sschl_17883	8968.89	9257.46	8781.43	116902	71187.1	60886.2	9002.59	82991.8	-3.20452	8.66787e-43	1.89539e-41	Sschl_17883	CM025839.1	21331283	21334496	-	618	protein_coding	- && sp|P40429|RL13A_HUMAN 60S ribosomal protein L13a OS=Homo sapiens OX=9606 GN=RPL13A PE=1 SV=2 && PF00572:Ribosomal protein L13	-	RL13A 60S ribosomal protein L13a
Sschl_16217	428.4	465.865	467.692	90.3804	94.9024	90.5332	453.986	91.9387	2.30314	9.11517e-43	1.99079e-41	Sschl_16217	CM025838.1	7062184	7097280	+	5097	protein_coding	- && sp|Q99758|ABCA3_HUMAN Phospholipid-transporting ATPase ABCA3 OS=Homo sapiens OX=9606 GN=ABCA3 PE=1 SV=2 && PF00005:ABC transporter|PF12698:ABC-2 family transporter protein	-	ABCA3 Phospholipid-transporting ATPase ABCA3
Sschl_11791	233.851	285.696	257.114	1197.04	1734.52	1795.14	258.887	1575.57	-2.60728	9.84578e-43	2.14776e-41	Sschl_11791	CM025834.1	9760290	9811527	+	1995	protein_coding	- && sp|Q52PJ5|DPYL3_DANRE Dihydropyrimidinase-related protein 3 OS=Danio rerio OX=7955 GN=dpysl3 PE=2 SV=1 && PF01979:Amidohydrolase family	-	DPYL3 Dihydropyrimidinase-related protein 3
Sschl_16684	384.512	370.633	423.482	10.0423	1.46004	10.3467	392.876	7.28299	5.77796	1.08395e-42	2.36168e-41	Sschl_16684	CM025838.1	18626995	18668211	+	10836	protein_coding	- && sp|P13542|MYH8_MOUSE Myosin-8 OS=Mus musculus OX=10090 GN=Myh8 PE=2 SV=2 && PF02736:Myosin N-terminal SH3-like domain|PF00063:Myosin head (motor domain)|PF01576:Myosin tail	-	MYH13 Myosin-13
Sschl_11760	2101.39	2056.5	2249.46	257.082	394.21	424.213	2135.78	358.502	2.56588	1.10739e-42	2.40984e-41	Sschl_11760	CM025834.1	8734701	8742621	-	1284	protein_coding	- && sp|Q8NC54|KCT2_HUMAN Keratinocyte-associated transmembrane protein 2 OS=Homo sapiens OX=9606 GN=KCT2 PE=1 SV=2 && PF17818:Keratinocyte-associated gene product	-	KCT2 Keratinocyte-associated transmembrane protein 2
Sschl_01297	396.303	438.196	445.005	76.3212	54.0214	69.8399	426.501	66.7275	2.68781	1.32529e-42	2.88055e-41	Sschl_01297	CM025825.1	56128010	56142787	+	3186	protein_coding	- && sp|O94898|LRIG2_HUMAN Leucine-rich repeats and immunoglobulin-like domains protein 2 OS=Homo sapiens OX=9606 GN=LRIG2 PE=1 SV=3 && PF13927:Immunoglobulin domain|PF13855:Leucine rich repeat|PF07679:Immunoglobulin I-set domain	-	LRIG2 Leucine-rich repeats and immunoglobulin-like domains protein 2
Sschl_09944	1933.7	1961.27	1978.38	38455.9	20205.5	17807.9	1957.78	25489.7	-3.7025	1.40141e-42	3.04235e-41	Sschl_09944	CM025832.1	16914749	16918690	-	321	protein_coding	- && sp|P61485|RL36A_DANRE 60S ribosomal protein L36a OS=Danio rerio OX=7955 GN=rpl36a PE=3 SV=2 && PF00935:Ribosomal protein L44	-	RL36A 60S ribosomal protein L36a
Sschl_09827	6272.07	6302.69	6252.76	86417.7	49597.5	45240.7	6275.84	60418.7	-3.26706	1.47709e-42	3.20279e-41	Sschl_09827	CM025832.1	11712739	11717520	-	447	protein_coding	- && sp|P61257|RL26_BOVIN 60S ribosomal protein L26 OS=Bos taurus OX=9913 GN=RPL26 PE=2 SV=1 && PF00467:KOW motif|PF16906:Ribosomal proteins L26 eukaryotic, L24P archaeal	-	RL26 60S ribosomal protein L26
Sschl_13588	4630.52	4719.78	4510.55	80032.9	43913.6	38346	4620.28	54097.5	-3.54945	1.54986e-42	3.35654e-41	Sschl_13588	CM025835.1	26362720	26366888	+	519	protein_coding	- && sp|P70066|RS15_XIPMA 40S ribosomal protein S15 OS=Xiphophorus maculatus OX=8083 GN=rps15 PE=2 SV=1 && PF00203:Ribosomal protein S19	-	RS15 40S ribosomal protein S15
Sschl_18919	4259.77	4517.09	4433.76	57564.3	33450.9	30799.4	4403.54	40604.9	-3.20483	1.66538e-42	3.6024e-41	Sschl_18919	CM025840.1	13567589	13571428	+	351	protein_coding	- && sp|P58372|RL30_ICTPU 60S ribosomal protein L30 OS=Ictalurus punctatus OX=7998 GN=rpl30 PE=3 SV=2 && PF01248:Ribosomal protein L7Ae/L30e/S12e/Gadd45 family	-	RL30 60S ribosomal protein L30
novel.72	796.536	805.612	780.068	7911.3	5037.13	4619.78	794.072	5856.07	-2.88202	1.67441e-42	3.61762e-41	-	CM025825.1	10635074	10639210	-	830	-	- && sp|A1DPK7|ARC3A_XENLA Actin-related protein 2/3 complex subunit 3-A OS=Xenopus laevis OX=8355 GN=arpc3-a PE=1 SV=1 && PF04062:ARP2/3 complex ARPC3 (21 kDa) subunit	-	NA
Sschl_10680	1221.01	1385.37	1286.73	445.877	426.331	415.16	1297.7	429.122	1.59905	1.71788e-42	3.70709e-41	Sschl_10680	CM025833.1	8291338	8326789	-	2043	protein_coding	- && sp|Q5E9N5|CLPB_BOVIN Caseinolytic peptidase B protein homolog OS=Bos taurus OX=9913 GN=CLPB PE=2 SV=1 && PF10431:C-terminal, D2-small domain, of ClpB protein|PF12796:Ankyrin repeats (3 copies)|PF07724:AAA domain (Cdc48 subfamily)	-	CLPB Caseinolytic peptidase B protein homolog
Sschl_17051	492.595	546.298	560.765	86.3635	93.4424	115.107	533.219	98.3042	2.42484	1.90588e-42	4.10789e-41	Sschl_17051	CM025838.1	27252138	27265162	-	2349	protein_coding	- && sp|A6QR56|A16A1_BOVIN Aldehyde dehydrogenase family 16 member A1 OS=Bos taurus OX=9913 GN=ALDH16A1 PE=2 SV=1 && PF00171:Aldehyde dehydrogenase family	-	A16A1 Aldehyde dehydrogenase family 16 member A1
Sschl_16695	387.132	418.892	406.612	34.1437	62.7816	55.6133	404.212	50.8462	2.95738	1.98035e-42	4.2633e-41	Sschl_16695	CM025838.1	18861222	18890823	-	3510	protein_coding	- && sp|Q96JH8|RADIL_HUMAN Ras-associating and dilute domain-containing protein OS=Homo sapiens OX=9606 GN=RADIL PE=1 SV=5 && PF00788:Ras association (RalGDS/AF-6) domain|PF00595:PDZ domain|PF01843:DIL domain	-	RADIL Ras-associating and dilute domain-containing protein
Sschl_12607	295.426	301.139	335.644	10.0423	10.2203	19.4	310.736	13.2208	4.50258	2.34819e-42	5.04918e-41	Sschl_12607	CM025834.1	33172378	33182182	+	2061	protein_coding	- && sp|Q5XHI9|HUNKA_XENLA Hormonally up-regulated neu tumor-associated kinase homolog A OS=Xenopus laevis OX=8355 GN=hunk-a PE=2 SV=1 && PF00069:Protein kinase domain	-	HUNKA Hormonally up-regulated neu tumor-associated kinase homolog A
Sschl_06898	994.36	1044.98	787.048	20237.2	12624.9	8652.39	942.129	13838.2	-3.87649	2.47148e-42	5.30796e-41	Sschl_06898	CM025830.1	525446	528663	+	1140	protein_coding	- && sp|P17126|ACT_HYDVU Actin, non-muscle 6.2 OS=Hydra vulgaris OX=6087 PE=3 SV=1 && PF00022:Actin	-	ACT Actin, non-muscle 6.2
Sschl_18059	167.037	164.082	162.296	723.043	597.155	597.519	164.472	639.239	-1.95439	2.70705e-42	5.80697e-41	Sschl_18059	CM025839.1	24970969	24974694	+	1620	protein_coding	- && sp|A1L258|D2HDH_DANRE D-2-hydroxyglutarate dehydrogenase, mitochondrial OS=Danio rerio OX=7955 GN=d2hgdh PE=2 SV=1 && PF01565:FAD binding domain|PF02913:FAD linked oxidases, C-terminal domain	-	D2HDH D-2-hydroxyglutarate dehydrogenase, mitochondrial
novel.719	1062.48	1077.8	1203.55	19463.9	10970.7	9257.67	1114.61	13230.8	-3.56901	2.86388e-42	6.13611e-41	-	CM025842.1	6005342	6009593	-	416	-	- && sp|Q32PB9|RL38_BOVIN 60S ribosomal protein L38 OS=Bos taurus OX=9913 GN=RPL38 PE=1 SV=4 && PF01781:Ribosomal L38e protein family	-	NA
Sschl_02924	3566.07	3342.13	3629.85	1383.82	1505.3	1390.33	3512.68	1426.49	1.2996	2.98508e-42	6.38822e-41	Sschl_02924	CM025826.1	34821625	34836588	-	873	protein_coding	- && sp|Q6DH13|RBP2A_DANRE RNA-binding protein, mRNA-processing factor 2a OS=Danio rerio OX=7955 GN=rbpms2a PE=1 SV=1 && PF00076:RNA recognition motif. (a.k.a. RRM, RBD, or RNP domain)	-	RBP2A RNA-binding protein, mRNA-processing factor 2a
Sschl_07082	6.55046	9.00844	11.0524	166.702	262.807	205.64	8.87044	211.716	-4.57306	3.31969e-42	7.09589e-41	Sschl_07082	CM025830.1	5704655	5712650	+	1740	protein_coding	- && sp|Q28198|TPA_BOVIN Tissue-type plasminogen activator OS=Bos taurus OX=9913 GN=PLAT PE=2 SV=1 && PF00051:Kringle domain|PF00089:Trypsin	-	TPA Tissue-type plasminogen activator
Sschl_16487	391.718	493.534	496.777	1663	1610.42	1595.97	460.676	1623.13	-1.81605	3.82534e-42	8.16654e-41	Sschl_16487	CM025838.1	13570022	13582900	-	2433	protein_coding	- && sp|P11799|MYLK_CHICK Myosin light chain kinase, smooth muscle OS=Gallus gallus OX=9031 GN=Mylk PE=1 SV=2 && PF00041:Fibronectin type III domain|PF07679:Immunoglobulin I-set domain|PF00069:Protein kinase domain	-	MYLK Myosin light chain kinase, smooth muscle
Sschl_24657	2140.04	2169.1	2148.24	4398.51	4280.83	4327.49	2152.46	4335.61	-1.01003	3.82962e-42	8.16654e-41	Sschl_24657	CM025846.1	15235493	15240054	+	1077	protein_coding	- && sp|Q6P6R0|LFG1_RAT Protein lifeguard 1 OS=Rattus norvegicus OX=10116 GN=Grina PE=2 SV=1 && PF01027:Inhibitor of apoptosis-promoting Bax1	-	LFG1 Protein lifeguard 1
Sschl_05713	2204.89	2266.27	2376.85	614.587	779.66	726.852	2282.67	707.033	1.68677	4.13032e-42	8.79739e-41	Sschl_05713	CM025829.1	5226702	5243825	-	2208	protein_coding	- && sp|Q9WV80|SNX1_MOUSE Sorting nexin-1 OS=Mus musculus OX=10090 GN=Snx1 PE=1 SV=1 && PF00787:PX domain|PF03700:Sorting nexin, N-terminal domain|PF09325:Vps5 C terminal like	-	SNX1 Sorting nexin-1
Sschl_09405	989.775	1064.28	1092.44	222.938	278.867	296.173	1048.83	265.993	1.969	4.27586e-42	9.09665e-41	Sschl_09405	CM025832.1	1028639	1045659	-	3327	protein_coding	- && sp|P79749|PGFRB_TAKRU Platelet-derived growth factor receptor beta OS=Takifugu rubripes OX=31033 GN=pdgfrb PE=3 SV=1 && PF07679:Immunoglobulin I-set domain|PF07714:Protein tyrosine kinase|PF13895:Immunoglobulin domain	-	PGFRB Platelet-derived growth factor receptor beta
Sschl_04112	11929	11628	11868.5	115536	73461.8	66733.3	11808.5	85243.8	-2.85173	4.47844e-42	9.51642e-41	Sschl_04112	CM025827.1	30259332	30264070	+	627	protein_coding	- && sp|Q90YW0|RL9_ICTPU 60S ribosomal protein L9 OS=Ictalurus punctatus OX=7998 GN=rpl9 PE=2 SV=1 && PF00347:Ribosomal protein L6	-	RL9 60S ribosomal protein L9
Sschl_03325	300.011	311.435	287.944	1701.16	1368.06	1183.4	299.797	1417.54	-2.23909	4.51309e-42	9.57878e-41	Sschl_03325	CM025827.1	10061604	10074402	+	768	protein_coding	- && sp|O18765|S5A2_PIG 3-oxo-5-alpha-steroid 4-dehydrogenase 2 OS=Sus scrofa OX=9823 GN=SRD5A2 PE=2 SV=2 && PF02544:3-oxo-5-alpha-steroid 4-dehydrogenase	-	S5A2 3-oxo-5-alpha-steroid 4-dehydrogenase 2
Sschl_19003	412.024	398.302	446.75	14.0592	43.8011	38.8	419.025	32.2201	3.64233	4.57061e-42	9.68947e-41	Sschl_19003	CM025840.1	15654029	15658877	-	2370	protein_coding	- && - && -	-	NA
Sschl_01129	1312.06	1437.49	1472.88	25182	13579.8	12072	1407.48	16944.6	-3.58944	5.49463e-42	1.16347e-40	Sschl_01129	CM025825.1	50565338	50567723	-	216	protein_coding	- && sp|Q58DW3|RL29_BOVIN 60S ribosomal protein L29 OS=Bos taurus OX=9913 GN=RPL29 PE=2 SV=3 && -	-	RL29 60S ribosomal protein L29
Sschl_22801	11554.4	12051.4	11335.7	148744	88289.9	78595.8	11647.1	105210	-3.17519	5.79258e-42	1.22512e-40	Sschl_22801	CM025844.1	17591046	17599886	-	558	protein_coding	- && sp|Q642H9|RS4X_DANRE 40S ribosomal protein S4, X isoform OS=Danio rerio OX=7955 GN=rps4x PE=2 SV=3 && PF00900:Ribosomal family S4e|PF16121:40S ribosomal protein S4 C-terminus	-	RS4X 40S ribosomal protein S4, X isoform
Sschl_16909	455.912	512.194	454.312	6.02536	5.84015	3.88	474.14	5.2485	6.53307	6.78444e-42	1.43322e-40	Sschl_16909	CM025838.1	23381296	23390571	-	1077	protein_coding	- && sp|P41224|TEF_RAT Thyrotroph embryonic factor OS=Rattus norvegicus OX=10116 GN=Tef PE=1 SV=3 && PF07716:Basic region leucine zipper	TF_bZIP	TEF Transcription factor VBP
Sschl_09060	3546.42	3549.33	3672.89	56622.3	30825.8	28437.8	3589.55	38628.6	-3.42771	6.92687e-42	1.4616e-40	Sschl_09060	CM025831.1	27769192	27772221	+	408	protein_coding	- && sp|Q90YT6|RL32_ICTPU 60S ribosomal protein L32 OS=Ictalurus punctatus OX=7998 GN=rpl32 PE=2 SV=1 && PF01655:Ribosomal protein L32	-	RL32 60S ribosomal protein L32
Sschl_00281	187.343	196.255	223.375	1936.15	1271.69	1214.44	202.325	1474.09	-2.86246	7.16709e-42	1.51052e-40	Sschl_00281	CM025825.1	7466301	7473209	+	1374	protein_coding	- && sp|O75072|FKTN_HUMAN Fukutin OS=Homo sapiens OX=9606 GN=FKTN PE=1 SV=2 && -	-	FKTN Ribitol-5-phosphate transferase FKTN
Sschl_08950	205.029	183.386	218.721	1520.4	1061.45	1046.31	202.379	1209.38	-2.57614	7.22724e-42	1.52143e-40	Sschl_08950	CM025831.1	24256897	24257848	-	693	protein_coding	- && sp|Q15125|EBP_HUMAN 3-beta-hydroxysteroid-Delta(8),Delta(7)-isomerase OS=Homo sapiens OX=9606 GN=EBP PE=1 SV=3 && PF05241:Emopamil binding protein	-	EBP 3-beta-hydroxysteroid-Delta(8),Delta(7)-isomerase
Sschl_20878	43.233	49.5464	43.0462	399.682	293.468	302.64	45.2752	331.93	-2.86834	8.2974e-42	1.74468e-40	Sschl_20878	CM025842.1	10927729	10930291	+	1671	protein_coding	- && sp|Q6UFS5|ZN503_DANRE Zinc finger protein 503 OS=Danio rerio OX=7955 GN=znf503 PE=1 SV=1 && PF12402:NocA-like zinc-finger protein 1	-	ZN503 Zinc finger protein 503
Sschl_01363	1598.31	1579.69	1675.89	447.885	546.054	545.786	1617.97	513.242	1.65054	9.83024e-42	2.06458e-40	Sschl_01363	CM025825.1	58199411	58207706	-	1623	protein_coding	- && sp|Q08DB4|CPNE1_BOVIN Copine-1 OS=Bos taurus OX=9913 GN=CPNE1 PE=1 SV=1 && PF07002:Copine|PF00168:C2 domain	-	CPNE1 Copine-1
Sschl_13176	2490.49	2550.68	2603.72	6320.6	7506.05	7547.88	2548.29	7124.85	-1.48385	9.92014e-42	2.08104e-40	Sschl_13176	CM025835.1	15510292	15581377	+	2724	protein_coding	- && sp|Q90275|CADH2_DANRE Cadherin-2 OS=Danio rerio OX=7955 GN=cdh2 PE=1 SV=2 && PF08758:Cadherin prodomain like|PF01049:Cadherin cytoplasmic region|PF00028:Cadherin domain	-	CADH2 Cadherin-2
Sschl_07369	94.9817	71.4241	79.112	676.849	538.754	469.479	81.8393	561.694	-2.77536	1.09283e-41	2.28988e-40	Sschl_07369	CM025830.1	13354040	13354927	+	888	protein_coding	- && sp|Q6NYT3|IER5L_DANRE Immediate early response gene 5-like protein OS=Danio rerio OX=7955 GN=ier5l PE=2 SV=2 && PF05760:Immediate early response protein (IER)	-	IER5L Immediate early response gene 5-like protein
Sschl_22443	11306.1	11516.6	11546.3	22267.7	23144.5	23956.4	11456.3	23122.9	-1.0133	1.12437e-41	2.35323e-40	Sschl_22443	CM025844.1	6783548	6792246	+	1215	protein_coding	- && sp|Q3SZ54|IF4A1_BOVIN Eukaryotic initiation factor 4A-I OS=Bos taurus OX=9913 GN=EIF4A1 PE=2 SV=1 && PF00270:DEAD/DEAH box helicase|PF00271:Helicase conserved C-terminal domain	-	IF4A1 Eukaryotic initiation factor 4A-I
novel.122	4911.54	5309.19	5827.53	98350	51340.8	47602.4	5349.42	65764.4	-3.6198	1.18197e-41	2.47093e-40	-	CM025825.1	65050797	65053358	-	394	-	- && - && PF05162:Ribosomal protein L41	-	NA
Sschl_03775	389.097	395.084	419.41	50.2113	51.1013	72.4266	401.197	57.9131	2.7712	1.37401e-41	2.86906e-40	Sschl_03775	CM025827.1	21476221	21484071	-	2385	protein_coding	- && sp|P16258|OSBP1_RABIT Oxysterol-binding protein 1 OS=Oryctolagus cuniculus OX=9986 GN=OSBP PE=1 SV=1 && PF00169:PH domain|PF01237:Oxysterol-binding protein	-	OSBP1 Oxysterol-binding protein 1
Sschl_14514	3863.46	3932.18	4144.07	61956.8	34424.8	30782.6	3979.91	42388	-3.41277	1.39423e-41	2.90791e-40	Sschl_14514	CM025836.1	16478158	16483181	+	528	protein_coding	- && sp|Q9W6X9|RS24_ORYLA 40S ribosomal protein S24 OS=Oryzias latipes OX=8090 GN=rps24 PE=2 SV=1 && PF01282:Ribosomal protein S24e	-	RS24 40S ribosomal protein S24
Sschl_05626	725.791	817.194	778.323	140.592	90.5223	146.146	773.769	125.754	2.62486	1.4058e-41	2.92867e-40	Sschl_05626	CM025829.1	1229516	1307714	+	8145	protein_coding	- && sp|Q14571|ITPR2_HUMAN Inositol 1,4,5-trisphosphate receptor type 2 OS=Homo sapiens OX=9606 GN=ITPR2 PE=1 SV=2 && PF02815:MIR domain|PF08709:Inositol 1,4,5-trisphosphate/ryanodine receptor|PF01365:RIH domain|PF08454:RyR and IP3R Homology associated|PF00520:Ion transport protein	-	ITPR2 Inositol 1,4,5-trisphosphate receptor type 2
Sschl_16809	15485.9	15771.8	15252.9	202304	121282	104162	15503.6	142583	-3.20111	1.41306e-41	2.93718e-40	Sschl_16809	CM025838.1	21150281	21152673	+	903	protein_coding	- && sp|Q4QY71|RSSA_SPAAU 40S ribosomal protein SA OS=Sparus aurata OX=8175 GN=rpsa PE=2 SV=2 && PF16122:40S ribosomal protein SA C-terminus|PF00318:Ribosomal protein S2	-	RSSA 40S ribosomal protein SA
Sschl_00073	974.054	827.49	850.454	144.609	162.064	98.2932	883.999	134.989	2.72002	1.41314e-41	2.93718e-40	Sschl_00073	CM025825.1	2358669	2376946	-	2937	protein_coding	- && sp|P10731|AMD_BOVIN Peptidyl-glycine alpha-amidating monooxygenase OS=Bos taurus OX=9913 GN=PAM PE=1 SV=2 && PF03712:Copper type II ascorbate-dependent monooxygenase, C-terminal domain|PF01436:NHL repeat|PF01082:Copper type II ascorbate-dependent monooxygenase, N-terminal domain	-	AMD Peptidyl-glycine alpha-amidating monooxygenase
Sschl_11534	7132.14	7673.26	7158.47	124962	70054.1	58710.8	7321.29	84575.6	-3.53004	1.43875e-41	2.98697e-40	Sschl_11534	CM025834.1	930141	932654	-	456	protein_coding	- && sp|P62265|RS14_CRIGR 40S ribosomal protein S14 OS=Cricetulus griseus OX=10029 GN=RPS14 PE=2 SV=3 && PF00411:Ribosomal protein S11	-	RS14 40S ribosomal protein S14
Sschl_17629	1895.05	1999.23	2080.18	524.206	600.075	442.319	1991.49	522.2	1.93288	1.499e-41	3.10849e-40	Sschl_17629	CM025839.1	15492466	15579444	-	4674	protein_coding	- && sp|Q14767|LTBP2_HUMAN Latent-transforming growth factor beta-binding protein 2 OS=Homo sapiens OX=9606 GN=LTBP2 PE=1 SV=3 && PF07645:Calcium-binding EGF domain|PF00683:TB domain	-	LTBP2 Latent-transforming growth factor beta-binding protein 2
Sschl_07661	4431.39	4609.1	4405.26	68809.6	39206.4	33731.4	4481.92	47249.1	-3.39804	1.52135e-41	3.15123e-40	Sschl_07661	CM025830.1	23407250	23410336	-	372	protein_coding	- && sp|Q6UZF7|RL35_HIPCM 60S ribosomal protein L35 OS=Hippocampus comes OX=109280 GN=rpl35 PE=2 SV=3 && PF00831:Ribosomal L29 protein	-	RL35 60S ribosomal protein L35
Sschl_25795	21.6165	16.0865	22.6865	253.065	188.345	243.146	20.1299	228.185	-3.49727	1.53944e-41	3.18503e-40	Sschl_25795	CM025848.1	13369315	13370466	-	1152	protein_coding	- && sp|Q4R8Y9|TPBG_MACFA Trophoblast glycoprotein OS=Macaca fascicularis OX=9541 GN=TPBG PE=2 SV=1 && PF13855:Leucine rich repeat	-	TPBG Trophoblast glycoprotein
Sschl_07175	591.507	634.452	674.197	146.617	157.684	165.546	633.385	156.616	2.00984	1.78641e-41	3.69177e-40	Sschl_07175	CM025830.1	7372037	7403180	+	3984	protein_coding	- && sp|O14976|GAK_HUMAN Cyclin-G-associated kinase OS=Homo sapiens OX=9606 GN=GAK PE=1 SV=2 && PF00069:Protein kinase domain|PF10409:C2 domain of PTEN tumour-suppressor protein	-	GAK Cyclin-G-associated kinase
Sschl_11840	1211.84	1248.31	1272.19	100.423	128.483	49.1466	1244.11	92.6842	3.75705	1.92714e-41	3.97806e-40	Sschl_11840	CM025834.1	12154181	12159438	+	1965	protein_coding	- && sp|Q8WY07|CTR3_HUMAN Cationic amino acid transporter 3 OS=Homo sapiens OX=9606 GN=SLC7A3 PE=1 SV=1 && PF13520:Amino acid permease|PF13906:C-terminus of AA_permease	-	CTR3 Cationic amino acid transporter 3
Sschl_23134	258.088	298.565	279.219	1126.74	1071.67	909.212	278.624	1035.87	-1.89205	2.09199e-41	4.31341e-40	Sschl_23134	CM025844.1	24673060	24680651	-	2010	protein_coding	- && sp|Q8QGP3|CBPZ_CHICK Carboxypeptidase Z OS=Gallus gallus OX=9031 GN=CPZ PE=1 SV=1 && PF00246:Zinc carboxypeptidase|PF01392:Fz domain|PF13620:Carboxypeptidase regulatory-like domain	-	CBPZ Carboxypeptidase Z
Sschl_20286	389.752	376.424	418.247	32.1353	59.8615	53.0266	394.808	48.3411	2.9958	2.182e-41	4.49388e-40	Sschl_20286	CM025841.1	25616938	25626534	-	4290	protein_coding	- && sp|O88466|ZN106_MOUSE Zinc finger protein 106 OS=Mus musculus OX=10090 GN=Znf106 PE=1 SV=3 && -	-	ZN106 Zinc finger protein 106
Sschl_03452	3537.9	3718.56	3722.34	52023	29548.2	26602.5	3659.6	36057.9	-3.30047	2.23497e-41	4.59772e-40	Sschl_03452	CM025827.1	12674786	12679363	+	393	protein_coding	- && sp|Q6Q420|RS15A_DANRE 40S ribosomal protein S15a OS=Danio rerio OX=7955 GN=rps15a PE=2 SV=1 && PF00410:Ribosomal protein S8	-	RS15A 40S ribosomal protein S15a
Sschl_25812	2382.4	2261.76	2361.14	15404.8	10624.7	10285.9	2335.1	12105.1	-2.37375	2.46002e-41	5.05494e-40	Sschl_25812	CM025848.1	13877598	13907924	+	1338	protein_coding	- && sp|Q6DRI1|EI3EA_DANRE Eukaryotic translation initiation factor 3 subunit E-A OS=Danio rerio OX=7955 GN=eif3ea PE=2 SV=2 && PF01399:PCI domain|PF09440:eIF3 subunit 6 N terminal domain	-	EI3EA Eukaryotic translation initiation factor 3 subunit E-A
Sschl_04014	10470.3	10774.7	9982.66	141530	84707	71477.3	10409.2	99238	-3.253	2.49632e-41	5.1237e-40	Sschl_04014	CM025827.1	27568620	27573530	+	750	protein_coding	- && sp|Q90YR8|RS6_ICTPU 40S ribosomal protein S6 OS=Ictalurus punctatus OX=7998 GN=rps6 PE=2 SV=1 && PF01092:Ribosomal protein S6e	-	RS6 40S ribosomal protein S6
Sschl_11852	36.6826	41.1814	23.2682	371.564	353.329	292.293	33.7108	339.062	-3.33313	2.55408e-41	5.2363e-40	Sschl_11852	CM025834.1	12310635	12312415	-	546	protein_coding	- && sp|Q08AY9|FA89A_XENLA Protein FAM89A OS=Xenopus laevis OX=8355 GN=fam89a PE=2 SV=1 && -	-	FA89A Protein FAM89A
Sschl_10754	646.531	664.694	676.524	2139	2771.15	2917.76	662.583	2609.3	-1.97883	2.60899e-41	5.34281e-40	Sschl_10754	CM025833.1	11702079	11731616	-	1305	protein_coding	- && sp|Q2TA49|VASP_BOVIN Vasodilator-stimulated phosphoprotein OS=Bos taurus OX=9913 GN=VASP PE=2 SV=3 && PF00568:WH1 domain|PF08776:VASP tetramerisation domain	-	VASP Vasodilator-stimulated phosphoprotein
Sschl_02667	354.38	360.338	411.266	42.1775	40.8811	56.9066	375.328	46.6551	2.99093	2.613e-41	5.34496e-40	Sschl_02667	CM025826.1	24650694	24660095	-	1491	protein_coding	- && sp|Q86S40|ADPGK_CAEEL Probable ADP-dependent glucokinase OS=Caenorhabditis elegans OX=6239 GN=C50D2.7 PE=1 SV=1 && PF04587:ADP-specific Phosphofructokinase/Glucokinase conserved region	-	ADPGK ADP-dependent glucokinase
Sschl_05059	315.077	358.407	317.611	42.1775	42.3411	41.3866	330.365	41.9684	2.97764	2.67194e-41	5.45538e-40	Sschl_05059	CM025828.1	21637559	21654062	+	1104	protein_coding	- && sp|Q2KJA1|SH3G1_BOVIN Endophilin-A2 OS=Bos taurus OX=9913 GN=SH3GL1 PE=2 SV=1 && PF03114:BAR domain|PF00018:SH3 domain	-	SH3G1 Endophilin-A2
Sschl_07077	932.131	788.882	888.265	7003.48	4753.88	4433.54	869.759	5396.97	-2.63282	2.67302e-41	5.45538e-40	Sschl_07077	CM025830.1	5632960	5634786	-	270	protein_coding	- && sp|Q3MHR3|DYL2_BOVIN Dynein light chain 2, cytoplasmic OS=Bos taurus OX=9913 GN=DYNLL2 PE=3 SV=1 && -	-	DYL2 Dynein light chain 2, cytoplasmic
Sschl_19733	482.114	559.167	531.098	86.3635	106.583	73.7199	524.126	88.8887	2.5628	2.82234e-41	5.75362e-40	Sschl_19733	CM025841.1	8890282	8902051	+	1158	protein_coding	- && sp|Q17QM4|EPT1_BOVIN Ethanolaminephosphotransferase 1 OS=Bos taurus OX=9913 GN=SELENOI PE=2 SV=3 && PF01066:CDP-alcohol phosphatidyltransferase	-	EPT1 Ethanolaminephosphotransferase 1
Sschl_05993	492.595	440.127	437.443	1683.08	1541.8	1369.64	456.721	1531.51	-1.74399	3.02314e-41	6.15602e-40	Sschl_05993	CM025829.1	14065480	14070827	+	426	protein_coding	- && sp|B0VYY4|COX5A_EULFU Cytochrome c oxidase subunit 5A, mitochondrial OS=Eulemur fulvus fulvus OX=40322 GN=COX5A PE=2 SV=1 && PF02284:Cytochrome c oxidase subunit Va	-	COX5A Cytochrome c oxidase subunit 5A, mitochondrial
Sschl_24094	438.226	415.675	451.986	1215.11	1162.19	1120.03	435.296	1165.78	-1.41939	3.12534e-41	6.35697e-40	Sschl_24094	CM025846.1	2800445	2827541	+	642	protein_coding	- && sp|Q96LR5|UB2E2_HUMAN Ubiquitin-conjugating enzyme E2 E2 OS=Homo sapiens OX=9606 GN=UBE2E2 PE=1 SV=1 && PF00179:Ubiquitin-conjugating enzyme	-	UB2E2 Ubiquitin-conjugating enzyme E2 E2
Sschl_07076	12176	12501.1	11876.1	153261	90142.7	81181.1	12184.4	108195	-3.1505	3.26495e-41	6.63346e-40	Sschl_07076	CM025830.1	5626496	5630512	+	777	protein_coding	- && sp|Q02878|RL6_HUMAN 60S ribosomal protein L6 OS=Homo sapiens OX=9606 GN=RPL6 PE=1 SV=3 && PF01159:Ribosomal protein L6e|PF03868:Ribosomal protein L6, N-terminal domain	-	RL6 60S ribosomal protein L6
Sschl_05400	1769.28	1895.63	1980.71	29885.8	16380.2	14875.9	1881.87	20380.6	-3.43678	3.46063e-41	7.02314e-40	Sschl_05400	CM025828.1	34646816	34649990	-	318	protein_coding	- && sp|Q90YT2|RL36_ICTPU 60S ribosomal protein L36 OS=Ictalurus punctatus OX=7998 GN=rpl36 PE=3 SV=1 && PF01158:Ribosomal protein L36e	-	RL36 60S ribosomal protein L36
Sschl_08081	1145.02	1250.24	1168.07	170.719	219.006	275.48	1187.78	221.735	2.40813	3.56349e-41	7.22377e-40	Sschl_08081	CM025830.1	35259804	35263870	+	690	protein_coding	- && sp|Q3T083|SDF2L_BOVIN Stromal cell-derived factor 2-like protein 1 OS=Bos taurus OX=9913 GN=SDF2L1 PE=2 SV=1 && PF02815:MIR domain	-	SDF2L Stromal cell-derived factor 2-like protein 1
Sschl_21455	420.54	395.084	436.279	64.2705	35.0409	32.3333	417.301	43.8816	3.30159	4.58052e-41	9.27503e-40	Sschl_21455	CM025842.1	25540039	25558201	-	2385	protein_coding	- && sp|P51692|STA5B_HUMAN Signal transducer and activator of transcription 5B OS=Homo sapiens OX=9606 GN=STAT5B PE=1 SV=2 && PF00017:SH2 domain|PF02865:STAT protein, protein interaction domain|PF01017:STAT protein, all-alpha domain|PF02864:STAT protein, DNA binding domain	STAT	STA5B Signal transducer and activator of transcription 5B
Sschl_03120	625.569	655.686	683.505	1990.38	1794.39	1714.96	654.92	1833.24	-1.48302	4.62567e-41	9.35597e-40	Sschl_03120	CM025827.1	1857804	1860988	+	792	protein_coding	- && sp|Q58EA2|THO4A_XENLA THO complex subunit 4-A OS=Xenopus laevis OX=8355 GN=alyref-a PE=2 SV=1 && PF13865:C-terminal duplication domain of Friend of PRMT1|PF00076:RNA recognition motif. (a.k.a. RRM, RBD, or RNP domain)	-	THO4A THO complex subunit 4-A
Sschl_14765	1376.25	1322.31	1287.32	8987.83	6378.9	5818.7	1328.63	7061.81	-2.40961	5.62304e-41	1.13503e-39	Sschl_14765	CM025836.1	25554074	25556981	-	390	protein_coding	- && sp|B2Z450|CYTC_PAROL Cystatin-C OS=Paralichthys olivaceus OX=8255 PE=1 SV=1 && PF00031:Cystatin domain	-	CYT Cystatin
Sschl_01040	5.24037	3.86076	5.81706	451.902	321.208	186.24	4.97273	319.783	-5.99682	5.62423e-41	1.13503e-39	Sschl_01040	CM025825.1	47919535	47921651	+	933	protein_coding	- && sp|F1QR98|INK1A_DANRE PAK4-inhibitor inka1 OS=Danio rerio OX=7955 GN=fam212aa PE=2 SV=1 && PF15342:FAM212 family	-	INK1B PAK4-inhibitor inka2
Sschl_24242	1543.29	1560.39	1556.06	178.752	318.288	261.253	1553.25	252.765	2.60944	5.73009e-41	1.1551e-39	Sschl_24242	CM025846.1	8158175	8162866	+	840	protein_coding	- && sp|Q3U5F4|YRDC_MOUSE YrdC domain-containing protein, mitochondrial OS=Mus musculus OX=10090 GN=Yrdc PE=1 SV=1 && PF01300:Telomere recombination	-	YRDC Threonylcarbamoyl-AMP synthase
Sschl_21595	371.411	381.572	398.469	44.186	52.5614	68.5466	383.817	55.098	2.77304	7.21732e-41	1.45328e-39	Sschl_21595	CM025843.1	4777472	4800710	-	2919	protein_coding	- && sp|Q9H0M0|WWP1_HUMAN NEDD4-like E3 ubiquitin-protein ligase WWP1 OS=Homo sapiens OX=9606 GN=WWP1 PE=1 SV=1 && PF00632:HECT-domain (ubiquitin-transferase)|PF00168:C2 domain|PF00397:WW domain	-	WWP1 NEDD4-like E3 ubiquitin-protein ligase WWP1
Sschl_01753	1080.83	1180.11	1240.78	375.581	383.99	350.493	1167.24	370.021	1.65937	8.08373e-41	1.62593e-39	Sschl_01753	CM025825.1	69554944	69571111	+	2907	protein_coding	- && sp|Q99PI5|LPIN2_MOUSE Phosphatidate phosphatase LPIN2 OS=Mus musculus OX=10090 GN=Lpin2 PE=1 SV=2 && PF08235:LNS2 (Lipin/Ned1/Smp2)|PF16876:Lipin/Ned1/Smp2 multi-domain protein middle domain|PF04571:lipin, N-terminal conserved region	-	LPIN2 Phosphatidate phosphatase LPIN2
Sschl_08818	396.303	419.536	419.992	68.2874	48.1812	34.92	411.944	50.4629	3.07242	8.7976e-41	1.76754e-39	Sschl_08818	CM025831.1	21329347	21344894	+	2457	protein_coding	- && sp|Q6NUT7|SORT1_DANRE Sortilin OS=Danio rerio OX=7955 GN=sort1 PE=2 SV=1 && PF15902:Sortilin, neurotensin receptor 3,|PF15901:Sortilin, neurotensin receptor 3, C-terminal	-	SORT1 Sortilin
Sschl_23952	5.89542	10.9388	6.98047	417.758	286.167	197.88	7.93824	300.602	-5.23899	9.68788e-41	1.94425e-39	Sschl_23952	CM025845.1	23750638	23761839	-	546	protein_coding	- && sp|Q32LE9|CSRP2_BOVIN Cysteine and glycine-rich protein 2 OS=Bos taurus OX=9913 GN=CSRP2 PE=2 SV=3 && PF00412:LIM domain	-	CSRP2 Cysteine and glycine-rich protein 2
Sschl_19791	4054.08	4208.87	3834.61	65700.5	36460.1	31478.4	4032.52	44546.3	-3.46549	1.11103e-40	2.22724e-39	Sschl_19791	CM025841.1	10805031	10807342	+	402	protein_coding	- && sp|P62866|RS30_BOVIN 40S ribosomal protein S30 OS=Bos taurus OX=9913 GN=FAU PE=3 SV=1 && PF04758:Ribosomal protein S30|PF00240:Ubiquitin family	-	RS30 FAU ubiquitin-like and ribosomal protein S30
Sschl_01953	112.013	91.3713	122.158	480.02	513.933	556.133	108.514	516.695	-2.25239	1.15248e-40	2.30778e-39	Sschl_01953	CM025825.1	76508156	76535348	+	1368	protein_coding	- && sp|A0PJZ3|GXLT2_HUMAN Glucoside xylosyltransferase 2 OS=Homo sapiens OX=9606 GN=GXYLT2 PE=2 SV=2 && PF01501:Glycosyl transferase family 8	-	GXLT2 Glucoside xylosyltransferase 2
Sschl_08024	115.288	131.266	114.014	799.365	681.838	548.373	120.189	676.525	-2.48932	1.20799e-40	2.41625e-39	Sschl_08024	CM025830.1	33425978	33428707	+	432	protein_coding	- && - && PF01101:HMG14 and HMG17	-	NA
Sschl_17111	607.883	563.671	592.177	136.575	163.524	147.44	587.91	149.18	1.97235	1.29356e-40	2.58454e-39	Sschl_17111	CM025838.1	28794198	28809279	-	1503	protein_coding	- && sp|P61922|GABT_MOUSE 4-aminobutyrate aminotransferase, mitochondrial OS=Mus musculus OX=10090 GN=Abat PE=1 SV=1 && PF00202:Aminotransferase class-III	-	GABT 4-aminobutyrate aminotransferase, mitochondrial
Sschl_06099	41.923	40.538	50.6084	261.099	261.347	265.133	44.3565	262.526	-2.56227	1.53544e-40	3.06444e-39	Sschl_06099	CM025829.1	16401517	16415219	+	3153	protein_coding	- && sp|Q02241|KIF23_HUMAN Kinesin-like protein KIF23 OS=Homo sapiens OX=9606 GN=KIF23 PE=1 SV=3 && PF16540:Arf6-interacting domain of mitotic kinesin-like protein 1|PF00225:Kinesin motor domain	-	KIF23 Kinesin-like protein KIF23
Sschl_22013	592.162	624.8	672.452	112.473	144.544	151.32	629.805	136.112	2.19523	1.5898e-40	3.16943e-39	Sschl_22013	CM025843.1	19743766	19774875	+	3393	protein_coding	- && sp|P48746|B3A2_RABIT Anion exchange protein 2 OS=Oryctolagus cuniculus OX=9986 GN=SLC4A2 PE=2 SV=1 && PF07565:Band 3 cytoplasmic domain|PF00955:HCO3- transporter family	-	B3A2 Anion exchange protein 2
Sschl_05396	336.039	285.696	275.147	3020.71	2045.51	1755.05	298.961	2273.76	-2.92599	1.60878e-40	3.20373e-39	Sschl_05396	CM025828.1	34521319	34522509	+	1191	protein_coding	- && sp|Q7T3S5|B3G5A_DANRE Lactosylceramide 1,3-N-acetyl-beta-D-glucosaminyltransferase A OS=Danio rerio OX=7955 GN=b3gnt5a PE=2 SV=1 && PF01762:Galactosyltransferase	-	B3G5A Lactosylceramide 1,3-N-acetyl-beta-D-glucosaminyltransferase A
Sschl_01677	558.754	574.61	609.628	44.186	77.382	33.6266	580.997	51.7315	3.48845	1.62671e-40	3.23587e-39	Sschl_01677	CM025825.1	66901406	66914464	-	1677	protein_coding	- && sp|P49281|NRAM2_HUMAN Natural resistance-associated macrophage protein 2 OS=Homo sapiens OX=9606 GN=SLC11A2 PE=1 SV=2 && PF01566:Natural resistance-associated macrophage protein	-	NRAM2 Natural resistance-associated macrophage protein 2
Sschl_23407	3813.68	3856.26	3879.98	59878	32890.3	29366.4	3849.97	40711.6	-3.40244	1.74433e-40	3.46602e-39	Sschl_23407	CM025845.1	4980765	4984093	-	441	protein_coding	- && sp|Q98TR7|RS16_HETFO 40S ribosomal protein S16 OS=Heteropneustes fossilis OX=93621 GN=rps16 PE=2 SV=1 && PF00380:Ribosomal protein S9/S16	-	RS16 40S ribosomal protein S16
Sschl_18887	4279.42	4382.61	3945.13	78046.5	42254.9	35346.8	4202.38	51882.7	-3.62593	1.89623e-40	3.7637e-39	Sschl_18887	CM025840.1	12051170	12053660	-	345	protein_coding	- && sp|P18660|RLA1_CHICK 60S acidic ribosomal protein P1 OS=Gallus gallus OX=9031 GN=RPLP1 PE=3 SV=1 && PF00428:60s Acidic ribosomal protein	-	RLA1 60S acidic ribosomal protein P1
Sschl_09260	1067.07	1110.61	1087.21	21546.7	11191.2	9683.18	1088.3	14140.4	-3.69946	2.12673e-40	4.21658e-39	Sschl_09260	CM025831.1	33290148	33296850	+	351	protein_coding	- && sp|Q90YQ2|RS21_ICTPU 40S ribosomal protein S21 OS=Ictalurus punctatus OX=7998 GN=rps21 PE=3 SV=1 && PF01249:Ribosomal protein S21e	-	RS21 40S ribosomal protein S21
Sschl_00861	7.20551	6.4346	5.81706	162.685	182.505	137.093	6.48572	160.761	-4.63374	2.16302e-40	4.28382e-39	Sschl_00861	CM025825.1	42831823	42840780	+	609	protein_coding	- && - && PF05337:Macrophage colony stimulating factor-1 (CSF-1)	-	CSF1 Macrophage colony-stimulating factor 1
Sschl_00012	482.114	528.281	554.948	106.448	84.6822	67.2533	521.781	86.1278	2.62383	2.17972e-40	4.31217e-39	Sschl_00012	CM025825.1	732748	745552	+	1239	protein_coding	- && sp|O42479|HEMH_CHICK Ferrochelatase, mitochondrial OS=Gallus gallus OX=9031 GN=FECH PE=1 SV=1 && PF00762:Ferrochelatase	-	HEMH Ferrochelatase, mitochondrial
Sschl_07358	774.265	780.517	719.57	124.524	188.345	143.56	758.117	152.143	2.30717	2.19599e-40	4.33961e-39	Sschl_07358	CM025830.1	12795396	12810265	-	2760	protein_coding	- && sp|O70405|ULK1_MOUSE Serine/threonine-protein kinase ULK1 OS=Mus musculus OX=10090 GN=Ulk1 PE=1 SV=1 && PF12063:Domain of unknown function (DUF3543)|PF00069:Protein kinase domain	-	ULK1 Serine/threonine-protein kinase ULK1
Sschl_16700	4923.98	4831.1	5081.78	27622.3	19948.5	19138.7	4945.62	22236.5	-2.16852	2.32543e-40	4.59038e-39	Sschl_16700	CM025838.1	18995771	19003054	+	1653	protein_coding	- && sp|Q6TH15|EIF3D_DANRE Eukaryotic translation initiation factor 3 subunit D OS=Danio rerio OX=7955 GN=eif3d PE=2 SV=1 && PF05091:Eukaryotic translation initiation factor 3 subunit 7 (eIF-3)	-	EIF3D Eukaryotic translation initiation factor 3 subunit D
Sschl_14177	2143.31	2212.86	2159.29	512.156	658.477	682.879	2171.82	617.837	1.80776	2.44114e-40	4.81352e-39	Sschl_14177	CM025836.1	4768399	4779633	+	3051	protein_coding	- && sp|Q8IWT3|CUL9_HUMAN Cullin-9 OS=Homo sapiens OX=9606 GN=CUL9 PE=1 SV=2 && PF10557:Cullin protein neddylation domain|PF01485:IBR domain, a half RING-finger domain	-	CUL9 Cullin-9
Sschl_10671	15.0661	18.6603	17.4512	164.693	176.665	194	17.0592	178.453	-3.39018	2.514e-40	4.95179e-39	Sschl_10671	CM025833.1	8185078	8200941	-	7089	protein_coding	- && sp|Q14980|NUMA1_HUMAN Nuclear mitotic apparatus protein 1 OS=Homo sapiens OX=9606 GN=NUMA1 PE=1 SV=2 && -	-	NUMA1 Nuclear mitotic apparatus protein 1
Sschl_13748	220.096	231.002	260.604	835.517	1013.27	1083.81	237.234	977.532	-2.0449	2.75555e-40	5.42164e-39	Sschl_13748	CM025835.1	28919787	28920947	-	1026	protein_coding	- && sp|P05412|JUN_HUMAN Transcription factor AP-1 OS=Homo sapiens OX=9606 GN=JUN PE=1 SV=2 && PF00170:bZIP transcription factor|PF03957:Jun-like transcription factor	TF_bZIP	JUN Transcription factor Jun
Sschl_03702	269.224	261.245	271.075	18.0761	11.6803	15.52	267.181	15.0921	4.16865	3.35989e-40	6.60352e-39	Sschl_03702	CM025827.1	18762454	18769418	-	1203	protein_coding	- && sp|Q8N3J5|PPM1K_HUMAN Protein phosphatase 1K, mitochondrial OS=Homo sapiens OX=9606 GN=PPM1K PE=1 SV=1 && PF00481:Protein phosphatase 2C	-	PPM1K Protein phosphatase 1K, mitochondrial
Sschl_18413	332.763	356.477	357.167	46.1944	56.9415	59.4933	348.803	54.2097	2.66757	3.53637e-40	6.94281e-39	Sschl_18413	CM025840.1	1168929	1174196	-	1050	protein_coding	- && sp|Q1LWC2|T106B_DANRE Transmembrane protein 106B OS=Danio rerio OX=7955 GN=tmem106b PE=3 SV=1 && PF07092:Protein of unknown function (DUF1356)	-	T106B Transmembrane protein 106B
Sschl_09338	323.593	337.173	307.722	14.0592	26.2807	36.2133	322.829	25.5177	3.59702	3.61984e-40	7.09897e-39	Sschl_09338	CM025831.1	35326529	35336951	+	960	protein_coding	- && sp|Q9UGV2|NDRG3_HUMAN Protein NDRG3 OS=Homo sapiens OX=9606 GN=NDRG3 PE=1 SV=2 && PF03096:Ndr family	-	NDRG3 Protein NDRG3
Sschl_25633	1017.29	1136.35	1091.86	3767.86	3041.26	3269.54	1081.83	3359.55	-1.63381	3.77486e-40	7.39495e-39	Sschl_25633	CM025848.1	7855115	7860972	-	750	protein_coding	- && - && PF00261:Tropomyosin	-	TPM3 Tropomyosin alpha-3 chain
Sschl_26160	445.431	449.135	442.678	92.3889	94.9024	108.64	445.748	98.6437	2.16671	4.66598e-40	9.13076e-39	Sschl_26160	VHQL01000929.1	1231	10577	-	2517	protein_coding	- && sp|D3ZZN9|SYDE1_RAT Rho GTPase-activating protein SYDE1 OS=Rattus norvegicus OX=10116 GN=Syde1 PE=1 SV=1 && PF00620:RhoGAP domain	-	SYDE1 Rho GTPase-activating protein SYDE1
Sschl_02510	4306.27	4565.99	4089.97	67707	38130.3	32531.2	4320.75	46122.8	-3.41607	4.85884e-40	9.49788e-39	Sschl_02510	CM025826.1	17732071	17733313	+	345	protein_coding	- && sp|P02401|RLA2_RAT 60S acidic ribosomal protein P2 OS=Rattus norvegicus OX=10116 GN=Rplp2 PE=1 SV=2 && PF00428:60s Acidic ribosomal protein	-	RLA2 60S acidic ribosomal protein P2
novel.69	94.3266	83.6498	80.2754	626.638	454.072	459.133	86.084	513.281	-2.57182	5.27215e-40	1.02947e-38	-	CM025825.1	10035765	10073915	-	2207	-	- && - && -	-	NA
Sschl_01403	3817.61	3984.95	4010.86	62856.6	34540.1	30167	3937.81	42521.2	-3.43264	5.76566e-40	1.12461e-38	Sschl_01403	CM025825.1	59121140	59123984	+	534	protein_coding	- && sp|Q90YQ1|RS23_ICTPU 40S ribosomal protein S23 OS=Ictalurus punctatus OX=7998 GN=rps23 PE=2 SV=1 && PF00164:Ribosomal protein S12/S23	-	RS23 40S ribosomal protein S23
Sschl_12566	5317.01	5376.75	5537.84	62535.2	36830.9	34027.6	5410.53	44464.6	-3.03873	5.87297e-40	1.14431e-38	Sschl_12566	CM025834.1	31806504	31810003	+	513	protein_coding	- && sp|Q24JY1|RL23A_BOVIN 60S ribosomal protein L23a OS=Bos taurus OX=9913 GN=RPL23A PE=2 SV=1 && PF00276:Ribosomal protein L23|PF03939:Ribosomal protein L23, N-terminal domain	-	RL23A 60S ribosomal protein L23a
Sschl_09892	3.27523	1.28692	1.74512	220.93	216.086	190.12	2.10242	209.045	-6.64462	5.97002e-40	1.16197e-38	Sschl_09892	CM025832.1	14783888	14794197	+	1002	protein_coding	- && sp|Q9WV75|SPON2_RAT Spondin-2 OS=Rattus norvegicus OX=10116 GN=Spon2 PE=2 SV=1 && PF06468:Spondin_N	-	SPON2 Spondin-2
Sschl_03312	1422.11	1822.28	1398.42	8198.51	6381.82	6466.66	1547.6	7015.66	-2.18025	6.14672e-40	1.19507e-38	Sschl_03312	CM025827.1	9822140	9836940	+	2190	protein_coding	- && sp|Q27971|CAN2_BOVIN Calpain-2 catalytic subunit OS=Bos taurus OX=9913 GN=CAPN2 PE=2 SV=2 && PF01067:Calpain large subunit, domain III|PF00648:Calpain family cysteine protease	-	CAN2 Calpain-2 catalytic subunit
Sschl_22411	1657.27	1508.91	1566.53	387.632	289.087	243.146	1577.57	306.622	2.37404	6.25864e-40	1.21552e-38	Sschl_22411	CM025844.1	5323373	5333631	+	1188	protein_coding	- && - && -	-	NA
Sschl_23729	1074.93	1101.6	1298.37	128.541	56.9415	53.0266	1158.3	79.503	3.89772	6.49604e-40	1.26027e-38	Sschl_23729	CM025845.1	16802473	16820047	-	1644	protein_coding	- && sp|Q5RE87|S38A4_PONAB Sodium-coupled neutral amino acid transporter 4 OS=Pongo abelii OX=9601 GN=SLC38A4 PE=2 SV=1 && PF01490:Transmembrane amino acid transporter protein	-	S38A4 Sodium-coupled neutral amino acid transporter 4
Sschl_12894	9936.39	10254.8	9874.46	135277	78271.2	68321.5	10021.9	93956.7	-3.22881	7.32477e-40	1.41953e-38	Sschl_12894	CM025835.1	7118043	7122492	+	627	protein_coding	- && sp|Q5E958|RS8_BOVIN 40S ribosomal protein S8 OS=Bos taurus OX=9913 GN=RPS8 PE=2 SV=3 && PF01201:Ribosomal protein S8e	-	RS8 40S ribosomal protein S8
Sschl_25196	3594.89	3674.16	3582.73	53093.5	29154	26632.3	3617.26	36293.3	-3.32665	7.58345e-40	1.46808e-38	Sschl_25196	CM025847.1	10243215	10245466	+	441	protein_coding	- && sp|Q9IA76|RL31_PAROL 60S ribosomal protein L31 OS=Paralichthys olivaceus OX=8255 GN=rpl31 PE=2 SV=1 && PF01198:Ribosomal protein L31e	-	RL31 60S ribosomal protein L31
Sschl_10535	1078.86	1206.49	1294.3	281.184	221.926	182.36	1193.21	228.49	2.39713	8.46678e-40	1.63733e-38	Sschl_10535	CM025833.1	3313253	3335457	+	4689	protein_coding	- && sp|Q91YM2|RHG35_MOUSE Rho GTPase-activating protein 35 OS=Mus musculus OX=10090 GN=Arhgap35 PE=1 SV=3 && PF00620:RhoGAP domain|PF00071:Ras family|PF16512:p190-A and -B Rho GAPs FF domain	-	RHG35 Rho GTPase-activating protein 35
Sschl_02709	652.426	633.808	659.073	94.3973	148.924	138.387	648.436	127.236	2.33023	9.69199e-40	1.87226e-38	Sschl_02709	CM025826.1	26624249	26633051	-	1866	protein_coding	- && sp|Q9UKV5|AMFR_HUMAN E3 ubiquitin-protein ligase AMFR OS=Homo sapiens OX=9606 GN=AMFR PE=1 SV=2 && PF02845:CUE domain|PF18442:E3 gp78 Ube2g2-binding region (G2BR)|PF13639:Ring finger domain	-	AMFR E3 ubiquitin-protein ligase AMFR
Sschl_11255	635.395	556.593	670.707	1900	1791.47	2034.41	620.898	1908.62	-1.62009	9.75324e-40	1.88208e-38	Sschl_11255	CM025833.1	26913093	26915602	+	366	protein_coding	- && sp|T1SH39|TXD17_EPICO Thioredoxin domain-containing protein 17 OS=Epinephelus coioides OX=94232 PE=2 SV=1 && PF06110:Eukaryotic protein of unknown function (DUF953)	-	TXD17 Thioredoxin domain-containing protein 17
Sschl_24801	429.055	412.458	438.025	2305.71	1676.12	1674.86	426.513	1885.56	-2.14233	1.01114e-39	1.94911e-38	Sschl_24801	CM025846.1	19483500	19488481	-	1290	protein_coding	- && sp|Q90744|NAGAB_CHICK Alpha-N-acetylgalactosaminidase OS=Gallus gallus OX=9031 GN=NAGA PE=1 SV=1 && PF16499:Alpha galactosidase A|PF17450:Alpha galactosidase A C-terminal beta sandwich domain	-	NAGAB Alpha-N-acetylgalactosaminidase
Sschl_03957	315.732	338.46	336.226	48.2029	23.3606	29.7466	330.139	33.77	3.33845	1.10402e-39	2.12589e-38	Sschl_03957	CM025827.1	26517907	26544425	-	4095	protein_coding	- && sp|Q96L93|KI16B_HUMAN Kinesin-like protein KIF16B OS=Homo sapiens OX=9606 GN=KIF16B PE=1 SV=2 && PF00225:Kinesin motor domain|PF00787:PX domain	-	KI16B Kinesin-like protein KIF16B
Sschl_18780	7431.5	7445.48	7425.48	85961.8	50064.7	46867.8	7434.15	60964.8	-3.03568	1.13149e-39	2.17645e-38	Sschl_18780	CM025840.1	9368811	9372479	-	612	protein_coding	- && sp|Q5E988|RS5_BOVIN 40S ribosomal protein S5 OS=Bos taurus OX=9913 GN=RPS5 PE=2 SV=3 && PF00177:Ribosomal protein S7p/S5e	-	RS5 40S ribosomal protein S5
Sschl_20252	343.899	344.895	353.096	60.2536	64.2417	51.7333	347.296	58.7428	2.57115	1.13662e-39	2.18401e-38	Sschl_20252	CM025841.1	24776845	24779903	-	777	protein_coding	- && sp|B2RY56|RBM25_MOUSE RNA-binding protein 25 OS=Mus musculus OX=10090 GN=Rbm25 PE=1 SV=2 && PF00076:RNA recognition motif. (a.k.a. RRM, RBD, or RNP domain)	-	RBM25 RNA-binding protein 25
Sschl_17114	77.9505	73.9979	62.2425	968.075	624.896	541.906	71.397	711.626	-3.31465	1.25087e-39	2.40098e-38	Sschl_17114	CM025838.1	28862820	28870884	+	1071	protein_coding	- && sp|Q8AVT9|AR1AA_XENLA Actin-related protein 2/3 complex subunit 1A-A OS=Xenopus laevis OX=8355 GN=arpc1a-a PE=1 SV=1 && -	-	AR1AA Actin-related protein 2/3 complex subunit 1A-A
Sschl_09445	151.316	128.692	139.028	542.283	538.754	486.293	139.678	522.443	-1.90136	1.25926e-39	2.41451e-38	Sschl_09445	CM025832.1	1547797	1550172	+	1164	protein_coding	- && sp|Q96RI0|PAR4_HUMAN Proteinase-activated receptor 4 OS=Homo sapiens OX=9606 GN=F2RL3 PE=1 SV=3 && PF00001:7 transmembrane receptor (rhodopsin family)	-	PAR4 Proteinase-activated receptor 4
Sschl_16343	629.499	637.025	548.549	124.524	127.023	150.026	605.025	133.858	2.16771	1.28333e-39	2.45806e-38	Sschl_16343	CM025838.1	9863085	9871319	+	1947	protein_coding	- && sp|Q6PCB7|S27A1_HUMAN Long-chain fatty acid transport protein 1 OS=Homo sapiens OX=9606 GN=SLC27A1 PE=1 SV=1 && PF00501:AMP-binding enzyme	-	S27A1 Long-chain fatty acid transport protein 1
Sschl_19916	4667.86	4836.25	4354.07	83391	45037.8	37822.2	4619.39	55417	-3.58451	1.316e-39	2.51796e-38	Sschl_19916	CM025841.1	14219155	14225044	-	414	protein_coding	- && sp|O13019|RS12_ORENI 40S ribosomal protein S12 OS=Oreochromis niloticus OX=8128 GN=rps12 PE=2 SV=3 && PF01248:Ribosomal protein L7Ae/L30e/S12e/Gadd45 family	-	RS12 40S ribosomal protein S12
Sschl_07817	1481.71	1427.19	1525.81	289.217	340.189	421.626	1478.24	350.344	2.06832	1.36952e-39	2.6176e-38	Sschl_07817	CM025830.1	29825955	29875783	-	9720	protein_coding	- && sp|Q96RL7|VP13A_HUMAN Vacuolar protein sorting-associated protein 13A OS=Homo sapiens OX=9606 GN=VPS13A PE=1 SV=2 && PF12624:N-terminal region of Chorein or VPS13|PF16909:Vacuolar-sorting-associated 13 protein C-terminal|PF16910:Repeating coiled region of VPS13|PF09333:Autophagy-related protein C terminal domain|PF16908:Vacuolar sorting-associated protein 13, N-terminal|PF06650:SHR-binding d…	-	VP13A Intermembrane lipid transfer protein VPS13A
Sschl_03777	522.072	559.167	635.805	116.49	119.723	129.333	572.348	121.849	2.2273	1.55891e-39	2.97643e-38	Sschl_03777	CM025827.1	21496813	21511983	+	3945	protein_coding	- && sp|Q9R0L6|PCM1_MOUSE Pericentriolar material 1 protein OS=Mus musculus OX=10090 GN=Pcm1 PE=1 SV=2 && -	-	PCM1 Pericentriolar material 1 protein
Sschl_19270	122134	124032	121390	716743	513555	480168	122519	570155	-2.21835	1.82415e-39	3.47917e-38	Sschl_19270	CM025840.1	23976816	23979748	+	1389	protein_coding	- && sp|Q9YIC0|EF1A_ORYLA Elongation factor 1-alpha OS=Oryzias latipes OX=8090 GN=eef1a PE=2 SV=1 && PF03144:Elongation factor Tu domain 2|PF00009:Elongation factor Tu GTP binding domain|PF03143:Elongation factor Tu C-terminal domain	-	EF1A Elongation factor 1-alpha
Sschl_16759	263.984	267.679	251.879	20.0845	21.9006	18.1066	261.181	20.0306	3.70978	1.88741e-39	3.59602e-38	Sschl_16759	CM025838.1	19866592	19899374	+	3981	protein_coding	- && sp|Q9ESN9|JIP3_MOUSE C-Jun-amino-terminal kinase-interacting protein 3 OS=Mus musculus OX=10090 GN=Mapk8ip3 PE=1 SV=1 && PF09744:JNK_SAPK-associated protein-1|PF16471:JNK-interacting protein leucine zipper II	-	JIP3 C-Jun-amino-terminal kinase-interacting protein 3
Sschl_08713	469.668	543.08	456.057	7180.22	4156.73	3607.1	489.602	4981.35	-3.34633	2.01803e-39	3.84085e-38	Sschl_08713	CM025831.1	17833958	17834511	+	177	protein_coding	- && sp|P56381|ATP5E_HUMAN ATP synthase subunit epsilon, mitochondrial OS=Homo sapiens OX=9606 GN=ATP5F1E PE=1 SV=2 && -	-	ATP5E ATP synthase subunit epsilon, mitochondrial
Sschl_09403	367.481	390.58	376.945	26.1099	35.0409	55.6133	378.336	38.9214	3.23535	2.20662e-39	4.19537e-38	Sschl_09403	CM025832.1	1001611	1011133	+	4047	protein_coding	- && sp|Q12766|HMGX3_HUMAN HMG domain-containing protein 3 OS=Homo sapiens OX=9606 GN=HMGXB3 PE=2 SV=2 && PF00505:HMG (high mobility group) box|PF18717:CxC4 like cysteine cluster associated with KDZ transposases	HMG	HMGX3 HMG domain-containing protein 3
Sschl_09743	28.822	38.6076	36.0658	383.615	278.867	266.426	34.4985	309.636	-3.15787	2.23241e-39	4.23994e-38	Sschl_09743	CM025832.1	9402628	9407782	+	426	protein_coding	- && - && PF01290:Thymosin beta-4 family	-	NA
Sschl_01042	1585.21	1500.55	1660.19	391.649	516.853	455.253	1581.98	454.585	1.79407	2.29272e-39	4.34991e-38	Sschl_01042	CM025825.1	47970995	47983971	+	4224	protein_coding	- && sp|Q62190|RON_MOUSE Macrophage-stimulating protein receptor OS=Mus musculus OX=10090 GN=Mst1r PE=1 SV=3 && PF01403:Sema domain|PF01833:IPT/TIG domain|PF07714:Protein tyrosine kinase	-	RON Macrophage-stimulating protein receptor
Sschl_13069	307.217	350.042	338.553	2978.54	1965.21	1789.97	331.937	2244.57	-2.7559	2.59486e-39	4.91799e-38	Sschl_13069	CM025835.1	12464874	12467443	+	219	protein_coding	- && sp|P63217|GBG5_BOVIN Guanine nucleotide-binding protein G(I)/G(S)/G(O) subunit gamma-5 OS=Bos taurus OX=9913 GN=GNG5 PE=1 SV=1 && -	-	GBG5 Guanine nucleotide-binding protein G(I)/G(S)/G(O) subunit gamma-5
Sschl_04610	5905.24	5805.94	5702.46	85258.9	47566.6	41796.6	5804.55	58207.3	-3.32589	2.82858e-39	5.35533e-38	Sschl_04610	CM025828.1	4722448	4725070	-	387	protein_coding	- && sp|P63048|RL40_BOVIN Ubiquitin-60S ribosomal protein L40 OS=Bos taurus OX=9913 GN=UBA52 PE=1 SV=2 && PF01020:Ribosomal L40e family|PF00240:Ubiquitin family	-	RL40 Ubiquitin-60S ribosomal protein L40
novel.59	1847.89	1917.51	1743.95	14888.7	9780.79	9081.78	1836.45	11250.4	-2.6147	3.10185e-39	5.86655e-38	-	CM025825.1	7837204	7849502	-	1350	-	- && sp|P13214|ANXA4_BOVIN Annexin A4 OS=Bos taurus OX=9913 GN=ANXA4 PE=1 SV=2 && PF00191:Annexin	-	NA
Sschl_08225	1182.36	1223.86	1258.81	333.403	423.411	381.533	1221.68	379.449	1.6811	3.13175e-39	5.91691e-38	Sschl_08225	CM025831.1	2080900	2095404	-	7359	protein_coding	- && sp|Q9UIF9|BAZ2A_HUMAN Bromodomain adjacent to zinc finger domain protein 2A OS=Homo sapiens OX=9606 GN=BAZ2A PE=1 SV=4 && PF00628:PHD-finger|PF01429:Methyl-CpG binding domain|PF00439:Bromodomain|PF02791:DDT domain	MBD	BAZ2A Bromodomain adjacent to zinc finger domain protein 2A
Sschl_13096	1263.58	1144.72	1100.01	208.879	287.627	296.173	1169.44	264.227	2.13509	3.23049e-39	6.09709e-38	Sschl_13096	CM025835.1	13239279	13241298	-	279	protein_coding	- && sp|Q9JLR9|HIG1A_MOUSE HIG1 domain family member 1A, mitochondrial OS=Mus musculus OX=10090 GN=Higd1a PE=1 SV=1 && -	-	HIG1A HIG1 domain family member 1A, mitochondrial
Sschl_24290	1959.24	1892.42	1876	542.283	474.512	369.893	1909.22	462.229	2.05317	3.47241e-39	6.54684e-38	Sschl_24290	CM025846.1	9134152	9182523	-	3297	protein_coding	- && sp|Q61210|ARHG1_MOUSE Rho guanine nucleotide exchange factor 1 OS=Mus musculus OX=10090 GN=Arhgef1 PE=1 SV=2 && PF17838:PH domain|PF00621:RhoGEF domain|PF09128:Regulator of G protein signalling-like domain	-	ARHG1 Rho guanine nucleotide exchange factor 1
Sschl_04914	461.808	455.57	497.94	80.3382	109.503	84.0666	471.773	91.3025	2.36228	3.69669e-39	6.96242e-38	Sschl_04914	CM025828.1	16663868	16696528	-	3096	protein_coding	- && sp|P42566|EPS15_HUMAN Epidermal growth factor receptor substrate 15 OS=Homo sapiens OX=9606 GN=EPS15 PE=1 SV=2 && PF12763:Cytoskeletal-regulatory complex EF hand	-	EPS15 Epidermal growth factor receptor substrate 15
Sschl_24481	731.031	757.996	805.663	106.448	162.064	168.133	764.897	145.548	2.37521	4.04509e-39	7.61067e-38	Sschl_24481	CM025846.1	12185331	12202159	-	1935	protein_coding	- && sp|P79832|ARNT_ONCMY Aryl hydrocarbon receptor nuclear translocator OS=Oncorhynchus mykiss OX=8022 GN=arnt PE=1 SV=1 && PF00010:Helix-loop-helix DNA-binding domain|PF00989:PAS fold	bHLH	ARNT Aryl hydrocarbon receptor nuclear translocator
Sschl_07699	463.773	416.962	419.41	64.2705	59.8615	86.6532	433.382	70.2618	2.60975	4.32169e-39	8.12262e-38	Sschl_07699	CM025830.1	24633298	24647363	-	2268	protein_coding	- && sp|Q08DA0|RABL6_BOVIN Rab-like protein 6 OS=Bos taurus OX=9913 GN=RABL6 PE=2 SV=1 && PF08477:Ras of Complex, Roc, domain of DAPkinase	-	RABL6 Rab-like protein 6
Sschl_00161	3089.2	3008.82	3024.29	16762.6	12378.2	11358	3040.77	13499.6	-2.15012	4.84741e-39	9.10123e-38	Sschl_00161	CM025825.1	4186553	4189171	+	783	protein_coding	- && sp|Q9CR47|NSA2_MOUSE Ribosome biogenesis protein NSA2 homolog OS=Mus musculus OX=10090 GN=Nsa2 PE=2 SV=1 && PF01201:Ribosomal protein S8e	-	NSA2 Ribosome biogenesis protein NSA2 homolog
Sschl_12093	685.833	672.416	686.995	68.2874	116.803	128.04	681.748	104.377	2.68137	5.68486e-39	1.06625e-37	Sschl_12093	CM025834.1	18056725	18102840	-	3597	protein_coding	- && sp|Q9NYA4|MTMR4_HUMAN Myotubularin-related protein 4 OS=Homo sapiens OX=9606 GN=MTMR4 PE=1 SV=2 && PF01363:FYVE zinc finger|PF06602:Myotubularin-like phosphatase domain	-	MTMR4 Myotubularin-related protein 4
Sschl_18174	3.27523	10.2954	8.14388	216.913	198.565	157.786	7.23816	191.088	-4.71081	5.80701e-39	1.08803e-37	Sschl_18174	CM025839.1	27796031	27801090	+	1425	protein_coding	- && sp|A1L2F3|NUSAP_DANRE Nucleolar and spindle-associated protein 1 OS=Danio rerio OX=7955 GN=nusap1 PE=2 SV=2 && PF16006:Nucleolar and spindle-associated protein	-	NUSAP Nucleolar and spindle-associated protein 1
Sschl_23741	591.507	650.538	578.797	2414.16	2023.61	1876.62	606.947	2104.8	-1.79252	6.32796e-39	1.18441e-37	Sschl_23741	CM025845.1	17010633	17012046	-	933	protein_coding	- && sp|A0MTA1|APEX1_DANRE DNA-(apurinic or apyrimidinic site) endonuclease OS=Danio rerio OX=7955 GN=apex1 PE=1 SV=1 && PF03372:Endonuclease/Exonuclease/phosphatase family	-	APEX1 DNA-(apurinic or apyrimidinic site) endonuclease
novel.855	168.347	131.909	140.773	1132.77	754.839	835.492	147.01	907.7	-2.62395	6.65233e-39	1.24383e-37	-	CM025847.1	13057539	13064443	-	3697	-	- && sp|P51817|PRKX_HUMAN cAMP-dependent protein kinase catalytic subunit PRKX OS=Homo sapiens OX=9606 GN=PRKX PE=1 SV=1 && -	-	NA
Sschl_00317	768.369	725.823	782.976	178.752	224.846	221.16	759.056	208.253	1.8554	6.87019e-39	1.28324e-37	Sschl_00317	CM025825.1	7970058	7971500	-	1443	protein_coding	- && - && -	-	NA
Sschl_21755	5.24037	5.79114	5.81706	407.716	172.284	465.599	5.61619	348.533	-5.95379	6.92522e-39	1.29218e-37	Sschl_21755	CM025843.1	12574417	12619326	+	1797	protein_coding	- && sp|Q92155|VIME_CYPCA Vimentin OS=Cyprinus carpio OX=7962 GN=vim PE=2 SV=1 && PF04732:Intermediate filament head (DNA binding) region|PF00038:Intermediate filament protein	-	VIME Vimentin
Sschl_20278	442.811	484.525	518.3	68.2874	94.9024	95.7066	481.879	86.2988	2.46174	7.428e-39	1.38457e-37	Sschl_20278	CM025841.1	25462535	25468929	+	1479	protein_coding	- && sp|Q9Y6M5|ZNT1_HUMAN Zinc transporter 1 OS=Homo sapiens OX=9606 GN=SLC30A1 PE=1 SV=3 && PF01545:Cation efflux family	-	ZNT1 Proton-coupled zinc antiporter SLC30A1
Sschl_02800	454.602	480.665	474.09	96.4058	91.9824	63.3733	469.786	83.9205	2.50475	7.44921e-39	1.38709e-37	Sschl_02800	CM025826.1	30504521	30593036	+	2445	protein_coding	- && sp|P09958|FURIN_HUMAN Furin OS=Homo sapiens OX=9606 GN=FURIN PE=1 SV=2 && PF01483:Proprotein convertase P-domain|PF16470:Peptidase S8 pro-domain|PF00082:Subtilase family	-	FURIN Furin
Sschl_18664	491.285	525.707	508.993	122.516	134.323	109.933	508.661	122.257	2.06017	7.4687e-39	1.38929e-37	Sschl_18664	CM025840.1	6209550	6215438	+	2628	protein_coding	- && sp|Q8BUJ9|LRP12_MOUSE Low-density lipoprotein receptor-related protein 12 OS=Mus musculus OX=10090 GN=Lrp12 PE=2 SV=2 && PF00431:CUB domain|PF00057:Low-density lipoprotein receptor domain class A	-	LRP12 Low-density lipoprotein receptor-related protein 12
Sschl_11259	803.742	794.673	852.781	281.184	258.427	249.613	817.065	263.074	1.64096	8.21347e-39	1.52625e-37	Sschl_11259	CM025833.1	26995003	27009586	+	5661	protein_coding	- && sp|Q14667|K0100_HUMAN Protein KIAA0100 OS=Homo sapiens OX=9606 GN=KIAA0100 PE=1 SV=3 && PF10347:RNA pol II promoter Fmp27 protein domain|PF10351:Golgi-body localisation protein domain	-	BLTP2 Bridge-like lipid transfer protein family member 2
Sschl_01700	368.791	395.084	396.142	56.2367	51.1013	75.0132	386.672	60.7838	2.65434	8.52662e-39	1.58281e-37	Sschl_01700	CM025825.1	67977093	67983145	-	1494	protein_coding	- && sp|Q7ZUW7|MDM4_DANRE Protein Mdm4 OS=Danio rerio OX=7955 GN=mdm4 PE=1 SV=2 && PF13920:Zinc finger, C3HC4 type (RING finger)|PF02201:SWIB/MDM2 domain	-	MDM4 Protein Mdm4
Sschl_04071	282.98	288.27	279.219	30.1268	11.6803	14.2266	283.49	18.6779	4.00777	8.57195e-39	1.58959e-37	Sschl_04071	CM025827.1	29489065	29495158	-	1830	protein_coding	- && sp|A0AV96|RBM47_HUMAN RNA-binding protein 47 OS=Homo sapiens OX=9606 GN=RBM47 PE=1 SV=2 && PF00076:RNA recognition motif. (a.k.a. RRM, RBD, or RNP domain)	-	RBM47 RNA-binding protein 47
Sschl_16513	5078.57	5154.76	4792.68	73425.1	40292.7	36303.8	5008.67	50007.2	-3.31958	8.97436e-39	1.66251e-37	Sschl_16513	CM025838.1	14201355	14203560	+	486	protein_coding	- && sp|P41115|RS11_XENLA 40S ribosomal protein S11 OS=Xenopus laevis OX=8355 GN=rps11 PE=2 SV=1 && PF16205:Ribosomal_S17 N-terminal|PF00366:Ribosomal protein S17	-	RS11 40S ribosomal protein S11
Sschl_01510	642.6	626.73	657.909	2042.6	1735.98	1720.13	642.413	1832.9	-1.51048	9.51234e-39	1.76037e-37	Sschl_01510	CM025825.1	63067540	63069870	+	582	protein_coding	- && sp|Q6DHM9|RHOAB_DANRE Rho-related GTP-binding protein RhoA-B OS=Danio rerio OX=7955 GN=rhoab PE=1 SV=1 && PF00071:Ras family	-	RHOAB Rho-related GTP-binding protein RhoA-B
novel.89	3380.69	3535.81	3632.17	51673.5	28297	25554.9	3516.23	35175.1	-3.32236	9.53103e-39	1.76202e-37	-	CM025825.1	15036538	15039524	-	1011	-	- && sp|P41105|RL28_MOUSE 60S ribosomal protein L28 OS=Mus musculus OX=10090 GN=Rpl28 PE=1 SV=2 && -	-	NA
Sschl_14748	385.822	364.842	438.025	52.2198	58.4015	69.8399	396.23	60.1537	2.70274	9.79802e-39	1.80953e-37	Sschl_14748	CM025836.1	25307909	25363707	-	4161	protein_coding	- && sp|O95359|TACC2_HUMAN Transforming acidic coiled-coil-containing protein 2 OS=Homo sapiens OX=9606 GN=TACC2 PE=1 SV=3 && PF05010:Transforming acidic coiled-coil-containing protein (TACC), C-terminal	-	TACC2 Transforming acidic coiled-coil-containing protein 2
Sschl_01811	576.441	563.028	603.811	118.499	112.423	73.7199	581.093	101.547	2.53551	9.84841e-39	1.81698e-37	Sschl_01811	CM025825.1	71410006	71428922	-	2556	protein_coding	- && sp|P18433|PTPRA_HUMAN Receptor-type tyrosine-protein phosphatase alpha OS=Homo sapiens OX=9606 GN=PTPRA PE=1 SV=3 && PF00102:Protein-tyrosine phosphatase	-	PTPRA Receptor-type tyrosine-protein phosphatase alpha
Sschl_18089	325.558	315.939	318.193	34.1437	35.0409	15.52	319.897	28.2349	3.54333	1.01247e-38	1.86605e-37	Sschl_18089	CM025839.1	26037064	26053858	+	3651	protein_coding	- && sp|Q5ZM88|ASXL2_CHICK Putative Polycomb group protein ASXL2 OS=Gallus gallus OX=9031 GN=ASXL2 PE=2 SV=1 && PF05066:HB1, ASXL, restriction endonuclease HTH domain|PF13919:Asx homology domain|PF13922:PHD domain of transcriptional enhancer, Asx	-	ASXL2 Putative Polycomb group protein ASXL2
Sschl_01955	108.083	119.684	78.5303	646.722	562.114	735.906	102.099	648.247	-2.66942	1.03792e-38	1.91101e-37	Sschl_01955	CM025825.1	76568077	76590322	-	2310	protein_coding	- && sp|E7FDW2|PZR3B_DANRE E3 ubiquitin-protein ligase PDZRN3-B OS=Danio rerio OX=7955 GN=pdzrn3b PE=1 SV=1 && PF00595:PDZ domain	-	PZR3B E3 ubiquitin-protein ligase PDZRN3-B
Sschl_13062	271.189	299.209	301.324	4314.16	2385.7	2193.49	290.574	2964.45	-3.34967	1.14366e-38	2.10354e-37	Sschl_13062	CM025835.1	12412379	12413726	+	360	protein_coding	- && sp|O75964|ATP5L_HUMAN ATP synthase subunit g, mitochondrial OS=Homo sapiens OX=9606 GN=ATP5MG PE=1 SV=3 && PF04718:Mitochondrial ATP synthase g subunit	-	ATP5L ATP synthase subunit g, mitochondrial
Sschl_02225	1004.84	974.842	973.194	9588.36	6018.28	5417.77	984.292	7008.13	-2.8314	1.2533e-38	2.30286e-37	Sschl_02225	CM025826.1	7677260	7682009	+	426	protein_coding	- && sp|P12787|COX5A_MOUSE Cytochrome c oxidase subunit 5A, mitochondrial OS=Mus musculus OX=10090 GN=Cox5a PE=1 SV=2 && PF02284:Cytochrome c oxidase subunit Va	-	COX5A Cytochrome c oxidase subunit 5A, mitochondrial
Sschl_06491	875.142	926.582	926.076	269.133	296.388	316.866	909.267	294.129	1.62147	1.26688e-38	2.32545e-37	Sschl_06491	CM025829.1	25808985	25831293	+	1548	protein_coding	- && sp|Q7YQK4|LAT1_RABIT Large neutral amino acids transporter small subunit 1 OS=Oryctolagus cuniculus OX=9986 GN=SLC7A5 PE=1 SV=1 && PF13520:Amino acid permease	-	LAT1 Large neutral amino acids transporter small subunit 1
Sschl_11303	317.697	360.338	345.533	52.2198	58.4015	46.5599	341.189	52.3938	2.70733	1.39017e-38	2.54915e-37	Sschl_11303	CM025833.1	27869121	27888011	-	3891	protein_coding	- && sp|Q8NFA0|UBP32_HUMAN Ubiquitin carboxyl-terminal hydrolase 32 OS=Homo sapiens OX=9606 GN=USP32 PE=1 SV=1 && PF06337:DUSP domain|PF14836:Ubiquitin-like domain|PF00443:Ubiquitin carboxyl-terminal hydrolase	-	UBP32 Ubiquitin carboxyl-terminal hydrolase 32
Sschl_19027	2143.31	2235.38	2133.12	807.398	810.321	918.266	2170.6	845.328	1.35794	1.49005e-38	2.72954e-37	Sschl_19027	CM025840.1	16102223	16112772	+	1683	protein_coding	- && sp|P58043|SESN2_MOUSE Sestrin-2 OS=Mus musculus OX=10090 GN=Sesn2 PE=1 SV=1 && PF04636:PA26 p53-induced protein (sestrin)	-	SESN2 Sestrin-2
Sschl_21823	2597.26	2486.33	2468.76	524.206	614.676	757.892	2517.45	632.258	1.98808	1.53384e-38	2.8069e-37	Sschl_21823	CM025843.1	14679073	14685930	+	1110	protein_coding	- && sp|Q6DED0|TR1L1_XENLA Translocating chain-associated membrane protein 1-like 1 OS=Xenopus laevis OX=8355 GN=tram1l1 PE=2 SV=1 && PF03798:TLC domain|PF08390:TRAM1-like protein	-	TR1L1 Translocating chain-associated membrane protein 1-like 1
Sschl_11237	381.237	400.232	392.652	62.2621	84.6822	76.3066	391.374	74.4169	2.37911	1.73896e-38	3.17905e-37	Sschl_11237	CM025833.1	26136328	26147057	-	2040	protein_coding	- && sp|Q80XS6|SMAG2_MOUSE Protein Smaug homolog 2 OS=Mus musculus OX=10090 GN=Samd4b PE=1 SV=1 && PF00536:SAM domain (Sterile alpha motif)	-	SMAG2 Protein Smaug homolog 2
Sschl_24453	352.415	397.658	375.782	60.2536	64.2417	73.7199	375.285	66.0717	2.49352	1.86036e-38	3.39756e-37	Sschl_24453	CM025846.1	11791975	11798824	+	1422	protein_coding	- && sp|Q7SZQ0|MBOA7_DANRE Lysophospholipid acyltransferase 7 OS=Danio rerio OX=7955 GN=mboat7 PE=2 SV=1 && PF03062:MBOAT, membrane-bound O-acyltransferase family	-	MBOA7 Lysophospholipid acyltransferase 7
Sschl_22176	1090	1020.53	1088.95	122.516	173.744	222.453	1066.49	172.904	2.60823	1.89199e-38	3.45183e-37	Sschl_22176	CM025843.1	26974578	26985928	-	1455	protein_coding	- && sp|Q9DBU3|RIOK3_MOUSE Serine/threonine-protein kinase RIO3 OS=Mus musculus OX=10090 GN=Riok3 PE=1 SV=3 && PF01163:RIO1 family	-	RIOK3 Serine/threonine-protein kinase RIO3
Sschl_22766	1576.04	1551.38	1610.74	4215.74	3683.67	3707.98	1579.39	3869.13	-1.29162	1.9541e-38	3.56155e-37	Sschl_22766	CM025844.1	16349894	16362919	-	3879	protein_coding	- && sp|Q6PCJ1|DCTN1_XENLA Dynactin subunit 1 OS=Xenopus laevis OX=8355 GN=dctn1 PE=2 SV=1 && PF12455:Dynein associated protein|PF01302:CAP-Gly domain	-	DCTN1 Dynactin subunit 1
Sschl_16617	484.734	469.082	422.9	5145.66	3085.06	2855.68	458.906	3695.47	-3.00878	2.3739e-38	4.32231e-37	Sschl_16617	CM025838.1	16425946	16426654	-	309	protein_coding	- && sp|O13085|COX6A_ONCMY Cytochrome c oxidase subunit 6A, mitochondrial OS=Oncorhynchus mykiss OX=8022 PE=3 SV=1 && PF02046:Cytochrome c oxidase subunit VIa	-	COX6A Cytochrome c oxidase subunit 6A, mitochondrial
Sschl_04712	351.105	376.424	375.2	972.092	1127.15	1041.13	367.576	1046.79	-1.51137	2.62042e-38	4.76636e-37	Sschl_04712	CM025828.1	9692201	9704256	-	1344	protein_coding	- && sp|Q66L49|SCMC1_DANRE Calcium-binding mitochondrial carrier protein SCaMC-1 OS=Danio rerio OX=7955 GN=slc25a24 PE=2 SV=1 && PF00153:Mitochondrial carrier protein|PF13833:EF-hand domain pair	-	SCMC1 Calcium-binding mitochondrial carrier protein SCaMC-1
Sschl_19004	421.85	408.597	452.567	100.423	80.3021	85.3599	427.671	88.6949	2.28274	2.67244e-38	4.85609e-37	Sschl_19004	CM025840.1	15666700	15697996	-	7767	protein_coding	- && - && -	-	NA
Sschl_24466	6608.76	6700.99	6324.89	90946.8	52822.7	44048.3	6544.88	62605.9	-3.25781	3.03086e-38	5.50184e-37	Sschl_24466	CM025846.1	11939146	11944834	-	567	protein_coding	- && sp|P69090|RL18_OREMO 60S ribosomal protein L18 OS=Oreochromis mossambicus OX=8127 GN=rpl18 PE=3 SV=2 && PF17135:Ribosomal protein 60S L18 and 50S L18e	-	RL18 60S ribosomal protein L18
Sschl_22819	628.189	666.625	689.322	144.609	170.824	188.826	661.378	168.087	1.96383	3.54371e-38	6.42635e-37	Sschl_22819	CM025844.1	18038538	18047375	-	1920	protein_coding	- && sp|Q7Z4F1|LRP10_HUMAN Low-density lipoprotein receptor-related protein 10 OS=Homo sapiens OX=9606 GN=LRP10 PE=1 SV=2 && PF00057:Low-density lipoprotein receptor domain class A	-	LRP10 Low-density lipoprotein receptor-related protein 10
Sschl_05047	1126.68	1242.52	1232.63	365.539	426.331	362.133	1200.61	384.668	1.64077	3.87583e-38	7.02159e-37	Sschl_05047	CM025828.1	21101368	21156226	-	6984	protein_coding	- && sp|Q04721|NOTC2_HUMAN Neurogenic locus notch homolog protein 2 OS=Homo sapiens OX=9606 GN=NOTCH2 PE=1 SV=3 && PF13857:Ankyrin repeats (many copies)|PF07684:NOTCH protein|PF12796:Ankyrin repeats (3 copies)|PF12661:Human growth factor-like EGF|PF07645:Calcium-binding EGF domain|PF00066:LNR domain|PF06816:NOTCH protein|PF00008:EGF-like domain	-	NOTC2 Neurogenic locus notch homolog protein 2
Sschl_25860	751.338	680.137	718.407	2562.79	2030.91	2540.1	716.627	2377.93	-1.72995	3.98423e-38	7.21074e-37	Sschl_25860	CM025848.1	16008266	16013860	+	1008	protein_coding	- && sp|Q5MJ86|G3P2_DANRE Glyceraldehyde-3-phosphate dehydrogenase 2 OS=Danio rerio OX=7955 GN=gapdh-2 PE=2 SV=1 && PF00044:Glyceraldehyde 3-phosphate dehydrogenase, NAD binding domain|PF02800:Glyceraldehyde 3-phosphate dehydrogenase, C-terminal domain	-	G3P2 Glyceraldehyde-3-phosphate dehydrogenase 2
Sschl_17290	84.501	81.076	82.0205	317.336	344.569	354.373	82.5325	338.759	-2.04093	4.16336e-38	7.52739e-37	Sschl_17290	CM025839.1	1259342	1262222	+	357	protein_coding	- && sp|Q91UZ4|EGLN3_MOUSE Prolyl hydroxylase EGLN3 OS=Mus musculus OX=10090 GN=Egln3 PE=1 SV=1 && PF13640:2OG-Fe(II) oxygenase superfamily	-	EGLN3 Prolyl hydroxylase EGLN3
Sschl_13591	1889.15	2081.59	2101.12	36531.8	18625.7	16872.8	2023.96	24010.1	-3.56826	4.17747e-38	7.54535e-37	Sschl_13591	CM025835.1	26416380	26417555	-	210	protein_coding	- && sp|Q6PBK3|RS28_DANRE 40S ribosomal protein S28 OS=Danio rerio OX=7955 GN=rps28 PE=3 SV=1 && -	-	RS28 40S ribosomal protein S28
novel.371	4.58532	1.28692	1.16341	427.801	255.507	218.573	2.34522	300.627	-7.0225	4.38612e-38	7.9143e-37	-	CM025832.1	31309778	31322347	-	1395	-	- && - && -	-	NA
Sschl_23431	327.523	347.468	321.683	54.2283	59.8615	46.5599	332.225	53.5499	2.63954	4.88489e-38	8.80547e-37	Sschl_23431	CM025845.1	5681336	5704987	+	2130	protein_coding	- && sp|A0JNW5|UH1BL_HUMAN UHRF1-binding protein 1-like OS=Homo sapiens OX=9606 GN=UHRF1BP1L PE=1 SV=2 && PF12624:N-terminal region of Chorein or VPS13	-	BLT3B Bridge-like lipid transfer protein family member 3B
Sschl_16579	159.176	157.004	198.362	672.832	744.619	847.132	171.514	754.861	-2.13909	5.41877e-38	9.7581e-37	Sschl_16579	CM025838.1	15877250	15883170	-	2721	protein_coding	- && sp|X1WE18|KANK2_DANRE KN motif and ankyrin repeat domain-containing protein 2 OS=Danio rerio OX=7955 GN=kank2 PE=3 SV=1 && PF12796:Ankyrin repeats (3 copies)|PF12075:KN motif	-	KANK2 KN motif and ankyrin repeat domain-containing protein 2
Sschl_03676	595.437	619.009	585.778	2351.9	1852.79	1859.81	600.074	2021.5	-1.75045	6.2477e-38	1.12396e-36	Sschl_03676	CM025827.1	17966965	17986444	+	1014	protein_coding	- && sp|Q3UMR5|MCU_MOUSE Calcium uniporter protein, mitochondrial OS=Mus musculus OX=10090 GN=Mcu PE=1 SV=2 && PF04678:Mitochondrial calcium uniporter	-	MCU Calcium uniporter protein, mitochondrial
Sschl_10749	5726.41	5844.55	5749.58	74097.9	41046	38498.6	5773.51	51214.2	-3.14896	6.84668e-38	1.2305e-36	Sschl_10749	CM025833.1	11651469	11654944	-	417	protein_coding	- && sp|Q6PBI5|RS25_DANRE 40S ribosomal protein S25 OS=Danio rerio OX=7955 GN=rps25 PE=2 SV=1 && PF03297:S25 ribosomal protein	-	RS25 40S ribosomal protein S25
Sschl_12033	265.949	268.966	273.402	827.483	1046.85	1077.35	269.439	983.892	-1.87175	7.10333e-38	1.27535e-36	Sschl_12033	CM025834.1	16848434	16894219	+	2235	protein_coding	- && sp|P51513|NOVA1_HUMAN RNA-binding protein Nova-1 OS=Homo sapiens OX=9606 GN=NOVA1 PE=1 SV=2 && PF13833:EF-hand domain pair|PF00013:KH domain	-	NOVA1 RNA-binding protein Nova-1
Sschl_16015	176.862	204.62	218.721	962.049	811.781	746.252	200.068	840.028	-2.06595	7.49179e-38	1.34376e-36	Sschl_16015	CM025838.1	2350065	2354336	-	627	protein_coding	- && - && -	-	NA
Sschl_03414	394.993	379.641	364.73	44.186	67.1617	38.8	379.788	50.0492	2.92111	8.41568e-38	1.50798e-36	Sschl_03414	CM025827.1	11995994	12048845	-	1839	protein_coding	- && sp|P32298|GRK4_HUMAN G protein-coupled receptor kinase 4 OS=Homo sapiens OX=9606 GN=GRK4 PE=1 SV=3 && PF00615:Regulator of G protein signaling domain|PF00069:Protein kinase domain	-	GRK4 G protein-coupled receptor kinase 4
Sschl_08506	1211.18	1187.18	1279.17	190.803	308.068	226.333	1225.85	241.735	2.33505	1.00119e-37	1.79222e-36	Sschl_08506	CM025831.1	13534028	13563186	-	5394	protein_coding	- && sp|Q9Y6D5|BIG2_HUMAN Brefeldin A-inhibited guanine nucleotide-exchange protein 2 OS=Homo sapiens OX=9606 GN=ARFGEF2 PE=1 SV=3 && PF16213:Dimerisation and cyclophilin-binding domain of Mon2|PF09324:Domain of unknown function (DUF1981)|PF01369:Sec7 domain|PF12783:Guanine nucleotide exchange factor in Golgi transport N-terminal	-	BIG2 Brefeldin A-inhibited guanine nucleotide-exchange protein 2
Sschl_08180	678.628	736.118	722.479	56.2367	122.643	94.4132	712.408	91.0977	2.94463	1.0316e-37	1.84482e-36	Sschl_08180	CM025831.1	665795	705818	-	2496	protein_coding	- && sp|Q921C5|BICD2_MOUSE Protein bicaudal D homolog 2 OS=Mus musculus OX=10090 GN=Bicd2 PE=1 SV=1 && PF09730:Microtubule-associated protein Bicaudal-D	-	BICD2 Protein bicaudal D homolog 2
Sschl_07872	406.784	374.494	405.449	36.1522	70.0818	55.6133	395.575	53.9491	2.84487	1.19036e-37	2.12664e-36	Sschl_07872	CM025830.1	30919236	30940602	-	2148	protein_coding	- && sp|A0A1L8HFX9|G2L2L_XENLA GAS2-like protein 2A OS=Xenopus laevis OX=8355 GN=gas2l2.L PE=3 SV=1 && PF00307:Calponin homology (CH) domain|PF02187:Growth-Arrest-Specific Protein 2 Domain	-	G2L2L GAS2-like protein 2A
Sschl_13743	384.512	415.675	389.743	1080.55	1064.37	990.692	396.643	1045.2	-1.39651	1.22196e-37	2.18093e-36	Sschl_13743	CM025835.1	28852465	28853589	-	582	protein_coding	- && sp|Q9CPU4|MGST3_MOUSE Microsomal glutathione S-transferase 3 OS=Mus musculus OX=10090 GN=Mgst3 PE=1 SV=1 && PF01124:MAPEG family	-	MGST3 Microsomal glutathione S-transferase 3
Sschl_00236	296.081	304.357	297.252	32.1353	43.8011	24.5733	299.23	33.5032	3.16609	1.28934e-37	2.29892e-36	Sschl_00236	CM025825.1	5944941	5972815	+	6426	protein_coding	- && sp|P42356|PI4KA_HUMAN Phosphatidylinositol 4-kinase alpha OS=Homo sapiens OX=9606 GN=PI4KA PE=1 SV=4 && PF00454:Phosphatidylinositol 3- and 4-kinase|PF00613:Phosphoinositide 3-kinase family, accessory domain (PIK domain)	-	PI4KA Phosphatidylinositol 4-kinase alpha
Sschl_14466	307.872	294.705	286.199	40.1691	36.5009	46.5599	296.259	41.0767	2.84222	1.34562e-37	2.39691e-36	Sschl_14466	CM025836.1	15317522	15375481	+	1707	protein_coding	- && sp|Q5XH39|MARH8_XENLA E3 ubiquitin-protein ligase MARCHF8 OS=Xenopus laevis OX=8355 GN=marchf8 PE=2 SV=2 && PF12906:RING-variant domain	-	MARH8 E3 ubiquitin-protein ligase MARCHF8
Sschl_11997	20607.8	20336.6	20752.9	93577.9	69839.4	68104.3	20565.7	77173.9	-1.90781	1.35778e-37	2.41618e-36	Sschl_11997	CM025834.1	15828990	15832715	-	1944	protein_coding	- && sp|P08108|HSP70_ONCMY Heat shock cognate 70 kDa protein OS=Oncorhynchus mykiss OX=8022 GN=hsc71 PE=2 SV=2 && PF00012:Hsp70 protein	-	HSP70 Heat shock cognate 70 kDa protein
Sschl_06068	732.997	767.004	771.342	245.031	264.267	245.733	757.114	251.677	1.58783	1.48806e-37	2.6454e-36	Sschl_06068	CM025829.1	15949688	15964553	+	3378	protein_coding	- && sp|Q9UPZ3|HPS5_HUMAN Hermansky-Pudlak syndrome 5 protein OS=Homo sapiens OX=9606 GN=HPS5 PE=1 SV=2 && -	-	HPS5 BLOC-2 complex member HPS5
Sschl_08875	562.685	572.679	550.876	2426.21	1851.33	1853.34	562.08	2043.63	-1.86052	1.60423e-37	2.84913e-36	Sschl_08875	CM025831.1	22450959	22454946	+	519	protein_coding	- && sp|Q2KI14|NAA10_BOVIN N-alpha-acetyltransferase 10 OS=Bos taurus OX=9913 GN=NAA10 PE=2 SV=1 && PF00583:Acetyltransferase (GNAT) family	-	NAA10 N-alpha-acetyltransferase 10
Sschl_06972	10417.9	10953	10270	94280.8	61017.9	53330.5	10546.9	69543.1	-2.72103	1.64778e-37	2.92359e-36	Sschl_06972	CM025830.1	2256832	2262583	+	495	protein_coding	- && sp|P54985|PPIA_BLAGE Peptidyl-prolyl cis-trans isomerase OS=Blattella germanica OX=6973 GN=CYPA PE=2 SV=1 && PF00160:Cyclophilin type peptidyl-prolyl cis-trans isomerase/CLD	-	PPIA Peptidyl-prolyl cis-trans isomerase
Sschl_05755	4861.1	4712.7	4756.61	68277.4	37325.9	33441.7	4776.8	46348.3	-3.27833	1.73373e-37	3.07308e-36	Sschl_05755	CM025829.1	6276454	6282454	+	531	protein_coding	- && sp|P47772|RS13_ICTPU 40S ribosomal protein S13 OS=Ictalurus punctatus OX=7998 GN=rps13 PE=2 SV=3 && PF08069:Ribosomal S13/S15 N-terminal domain|PF00312:Ribosomal protein S15	-	RS13 40S ribosomal protein S13
Sschl_01383	69.4349	97.8059	77.9486	777.272	515.393	545.786	81.7298	612.817	-2.90296	1.78632e-37	3.16319e-36	Sschl_01383	CM025825.1	58689747	58690472	-	726	protein_coding	- && - && -	-	NA
Sschl_20766	600.022	667.912	688.158	116.49	143.084	165.546	652.031	141.707	2.18674	1.81485e-37	3.21056e-36	Sschl_20766	CM025842.1	7787996	7798590	+	2067	protein_coding	- && sp|Q9CZT4|RPC5_MOUSE DNA-directed RNA polymerase III subunit RPC5 OS=Mus musculus OX=10090 GN=Polr3e PE=1 SV=2 && PF04801:Sin-like protein conserved region	-	RPC5 DNA-directed RNA polymerase III subunit RPC5
Sschl_08423	1589.8	1634.39	1618.31	21882.1	12337.3	10842	1614.16	15020.5	-3.21786	1.91984e-37	3.39296e-36	Sschl_08423	CM025831.1	11083587	11090263	+	480	protein_coding	- && sp|Q90YU6|RL22_ICTPU 60S ribosomal protein L22 OS=Ictalurus punctatus OX=7998 GN=rpl22 PE=2 SV=3 && PF01776:Ribosomal L22e protein family	-	RL22 60S ribosomal protein L22
Sschl_06775	7.86055	13.5127	6.98047	180.761	151.844	156.493	9.45123	163.033	-4.11173	2.09515e-37	3.69917e-36	Sschl_06775	CM025829.1	35886858	35895869	-	1392	protein_coding	- && sp|Q3UZZ4|OLFM4_MOUSE Olfactomedin-4 OS=Mus musculus OX=10090 GN=Olfm4 PE=2 SV=1 && PF02191:Olfactomedin-like domain	-	OLFM4 Olfactomedin-4
Sschl_05631	810.292	835.211	919.095	232.981	181.045	159.08	854.866	191.035	2.17684	2.13862e-37	3.77225e-36	Sschl_05631	CM025829.1	1400528	1412398	-	11655	protein_coding	- && sp|Q96JG9|ZN469_HUMAN Zinc finger protein 469 OS=Homo sapiens OX=9606 GN=ZNF469 PE=2 SV=3 && -	-	ZN469 Zinc finger protein 469
Sschl_08859	343.899	381.572	376.364	44.186	68.6218	46.5599	367.278	53.1226	2.77886	2.58953e-37	4.56313e-36	Sschl_08859	CM025831.1	22037355	22082291	+	4767	protein_coding	- && sp|Q6NVJ5|DI2BA_DANRE Disco-interacting protein 2 homolog B-A OS=Danio rerio OX=7955 GN=dip2ba PE=2 SV=1 && PF06464:DMAP1-binding Domain|PF00501:AMP-binding enzyme	-	DI2BA Disco-interacting protein 2 homolog B-A
Sschl_15181	276.429	296.635	304.232	6.02536	27.7407	18.1066	292.432	17.2909	4.0083	2.62317e-37	4.61791e-36	Sschl_15181	CM025837.1	6386378	6395427	-	2313	protein_coding	- && sp|Q6IQX7|CHSS2_MOUSE Chondroitin sulfate synthase 2 OS=Mus musculus OX=10090 GN=Chpf PE=1 SV=1 && PF05679:Chondroitin N-acetylgalactosaminyltransferase	-	CHSS2 Chondroitin sulfate synthase 2
Sschl_23967	246.952	276.044	260.023	6.02536	16.0604	18.1066	261.006	13.3975	4.20295	2.79931e-37	4.92319e-36	Sschl_23967	CM025845.1	24506644	24519390	+	1461	protein_coding	- && sp|O60669|MOT2_HUMAN Monocarboxylate transporter 2 OS=Homo sapiens OX=9606 GN=SLC16A7 PE=1 SV=2 && PF07690:Major Facilitator Superfamily	-	MOT2 Monocarboxylate transporter 2
Sschl_05016	74690.3	74281	72528.3	275911	219432	211579	73833.2	235641	-1.67423	2.847e-37	5.00219e-36	Sschl_05016	CM025828.1	20231988	20240924	+	2574	protein_coding	- && sp|Q90705|EF2_CHICK Elongation factor 2 OS=Gallus gallus OX=9031 GN=EEF2 PE=1 SV=3 && PF14492:Elongation Factor G, domain II|PF03144:Elongation factor Tu domain 2|PF03764:Elongation factor G, domain IV|PF00679:Elongation factor G C-terminus|PF00009:Elongation factor Tu GTP binding domain	-	EF2 Elongation factor 2
Sschl_22672	444.121	503.829	525.862	74.3128	99.2826	103.467	491.271	92.354	2.39315	2.98917e-37	5.24658e-36	Sschl_22672	CM025844.1	13131403	13156608	-	3135	protein_coding	- && sp|Q70EK8|UBP53_HUMAN Inactive ubiquitin carboxyl-terminal hydrolase 53 OS=Homo sapiens OX=9606 GN=USP53 PE=1 SV=2 && PF00443:Ubiquitin carboxyl-terminal hydrolase	-	UBP53 Inactive ubiquitin carboxyl-terminal hydrolase 53
Sschl_08575	554.824	485.812	487.47	2918.28	2160.86	2007.25	509.369	2362.13	-2.212	2.9919e-37	5.24658e-36	Sschl_08575	CM025831.1	15222784	15225739	-	1350	protein_coding	- && sp|Q9BQE3|TBA1C_HUMAN Tubulin alpha-1C chain OS=Homo sapiens OX=9606 GN=TUBA1C PE=1 SV=1 && PF03953:Tubulin C-terminal domain|PF00091:Tubulin/FtsZ family, GTPase domain	-	TBA1C Tubulin alpha-1C chain
Sschl_12554	2.62018	3.86076	3.49024	150.634	169.364	252.2	3.32373	190.733	-5.84613	3.00911e-37	5.27164e-36	Sschl_12554	CM025834.1	31624636	31646368	-	1050	protein_coding	- && sp|O43602|DCX_HUMAN Neuronal migration protein doublecortin OS=Homo sapiens OX=9606 GN=DCX PE=1 SV=4 && PF03607:Doublecortin	-	DCX Neuronal migration protein doublecortin
Sschl_09572	23316.4	23207	23624.8	169604	110138	106290	23382.7	128677	-2.46021	3.10181e-37	5.42876e-36	Sschl_09572	CM025832.1	4930110	4939661	+	1314	protein_coding	- && sp|Q90YC0|EF1G_CARAU Elongation factor 1-gamma OS=Carassius auratus OX=7957 GN=eef1g PE=2 SV=1 && PF02798:Glutathione S-transferase, N-terminal domain|PF00043:Glutathione S-transferase, C-terminal domain|PF00647:Elongation factor 1 gamma, conserved domain	-	EF1G Elongation factor 1-gamma
Sschl_01617	5368.1	5526.68	5589.03	89074.9	47530.1	41106	5494.6	59237	-3.43036	3.20765e-37	5.60857e-36	Sschl_01617	CM025825.1	65120834	65123160	+	348	protein_coding	- && sp|Q56JV1|RS26_BOVIN 40S ribosomal protein S26 OS=Bos taurus OX=9913 GN=RPS26 PE=3 SV=3 && PF01283:Ribosomal protein S26e	-	RS26 40S ribosomal protein S26
novel.267	488.009	544.367	484.561	5603.59	3460.29	2996.65	505.646	4020.18	-2.99032	3.24615e-37	5.67041e-36	-	CM025829.1	35120766	35124429	+	595	-	- && sp|Q863G0|COX8B_ATEBE Cytochrome c oxidase subunit 8B, mitochondrial OS=Ateles belzebuth OX=9507 GN=COX8B PE=3 SV=1 && PF02285:Cytochrome oxidase c subunit VIII	-	NA
Sschl_25033	658.321	655.686	660.236	1518.39	1752.05	1670.98	658.081	1647.14	-1.32526	3.55624e-37	6.20607e-36	Sschl_25033	CM025847.1	4348949	4354069	-	1257	protein_coding	- && sp|O73723|ARP3_TAKRU Actin-related protein 3 OS=Takifugu rubripes OX=31033 GN=actr3 PE=3 SV=1 && PF00022:Actin	-	ARP3 Actin-related protein 3
Sschl_02211	355.69	378.355	365.311	54.2283	54.0214	75.0132	366.452	61.0876	2.56617	3.59425e-37	6.26635e-36	Sschl_02211	CM025826.1	6841925	6852695	+	2679	protein_coding	- && sp|O46504|PDPR_BOVIN Pyruvate dehydrogenase phosphatase regulatory subunit, mitochondrial OS=Bos taurus OX=9913 GN=PDPR PE=1 SV=1 && PF08669:Glycine cleavage T-protein C-terminal barrel domain|PF01266:FAD dependent oxidoreductase|PF01571:Aminomethyltransferase folate-binding domain|PF16350:FAD dependent oxidoreductase central domain	-	PDPR Pyruvate dehydrogenase phosphatase regulatory subunit, mitochondrial
Sschl_10544	74.0202	82.3629	69.8047	417.758	391.29	324.626	75.3959	377.892	-2.3218	3.65181e-37	6.36057e-36	Sschl_10544	CM025833.1	3575317	3576719	+	525	protein_coding	- && sp|Q4KLH9|GPR4_RAT G-protein coupled receptor 4 OS=Rattus norvegicus OX=10116 GN=Gpr4 PE=2 SV=1 && PF00001:7 transmembrane receptor (rhodopsin family)	-	GPR4 G-protein coupled receptor 4
Sschl_12877	367.481	351.973	315.285	1675.05	1337.39	1224.79	344.913	1412.41	-2.03198	5.35047e-37	9.31022e-36	Sschl_12877	CM025835.1	6821443	6827978	+	933	protein_coding	- && sp|P07910|HNRPC_HUMAN Heterogeneous nuclear ribonucleoproteins C1/C2 OS=Homo sapiens OX=9606 GN=HNRNPC PE=1 SV=4 && PF00076:RNA recognition motif. (a.k.a. RRM, RBD, or RNP domain)	-	HNRPC Heterogeneous nuclear ribonucleoproteins C1/C2
Sschl_14201	256.123	252.236	254.787	22.093	29.2008	28.4533	254.382	26.5823	3.23639	5.57448e-37	9.69069e-36	Sschl_14201	CM025836.1	5485714	5494323	+	1527	protein_coding	- && sp|Q8BN82|S17A5_MOUSE Sialin OS=Mus musculus OX=10090 GN=Slc17a5 PE=1 SV=2 && PF07690:Major Facilitator Superfamily	-	S17A5 Sialin
Sschl_11456	389.752	376.424	446.75	60.2536	42.3411	68.5466	404.309	57.0471	2.82368	6.07674e-37	1.05537e-35	Sschl_11456	CM025833.1	35022603	35030556	-	1398	protein_coding	- && sp|Q9QXJ1|APBB1_MOUSE Amyloid-beta A4 precursor protein-binding family B member 1 OS=Mus musculus OX=10090 GN=Apbb1 PE=1 SV=3 && PF00397:WW domain|PF00640:Phosphotyrosine interaction domain (PTB/PID)	-	APBB1 Amyloid beta precursor protein binding family B member 1
Sschl_10295	715.31	792.743	794.029	166.702	207.325	144.853	767.361	172.96	2.15084	6.13239e-37	1.06401e-35	Sschl_10295	CM025832.1	31358824	31366421	+	1050	protein_coding	- && sp|Q7ZV50|MAGT1_DANRE Magnesium transporter protein 1 OS=Danio rerio OX=7955 GN=magt1 PE=1 SV=1 && PF04756:OST3 / OST6 family, transporter family	-	MAGT1 Magnesium transporter protein 1
Sschl_02940	496.525	561.097	531.679	122.516	110.963	82.7732	529.767	105.417	2.34711	6.45681e-37	1.11922e-35	Sschl_02940	CM025826.1	35550800	35609024	+	5094	protein_coding	- && sp|Q8WXG6|MADD_HUMAN MAP kinase-activating death domain protein OS=Homo sapiens OX=9606 GN=MADD PE=1 SV=2 && PF03456:uDENN domain|PF02141:DENN (AEX-3) domain	-	MADD MAP kinase-activating death domain protein
Sschl_13120	1615.34	1685.87	1647.97	600.528	674.537	684.173	1649.73	653.079	1.33278	6.49053e-37	1.12399e-35	Sschl_13120	CM025835.1	13920611	13934915	+	4875	protein_coding	- && sp|Q9ESK9|RBCC1_MOUSE RB1-inducible coiled-coil protein 1 OS=Mus musculus OX=10090 GN=Rb1cc1 PE=1 SV=3 && PF10377:Autophagy-related protein 11	-	RBCC1 RB1-inducible coiled-coil protein 1
Sschl_00210	81.2257	90.0844	77.9486	407.716	373.77	333.68	83.0862	371.722	-2.15781	6.71031e-37	1.16094e-35	Sschl_00210	CM025825.1	5420037	5423990	-	324	protein_coding	- && sp|O14519|CDKA1_HUMAN Cyclin-dependent kinase 2-associated protein 1 OS=Homo sapiens OX=9606 GN=CDK2AP1 PE=1 SV=1 && PF09806:Cyclin-dependent kinase 2-associated protein	-	CDKA1 Cyclin-dependent kinase 2-associated protein 1
Sschl_04892	5271.16	5462.33	5287.71	17312.9	24295	25368.7	5340.4	22325.5	-2.06384	9.10253e-37	1.5733e-35	Sschl_04892	CM025828.1	15821371	15845781	+	855	protein_coding	- && - && PF00261:Tropomyosin	-	TPM3 Tropomyosin alpha-3 chain
Sschl_17147	76.6404	67.5633	67.4779	494.08	413.191	338.853	70.5605	415.374	-2.55249	9.64094e-37	1.66318e-35	Sschl_17147	CM025838.1	30368974	30371796	-	507	protein_coding	- && sp|Q0VC18|ARL4D_BOVIN ADP-ribosylation factor-like protein 4D OS=Bos taurus OX=9913 GN=ARL4D PE=2 SV=1 && PF00025:ADP-ribosylation factor family	-	ARL4D ADP-ribosylation factor-like protein 4D
Sschl_08578	65.5046	63.7025	71.5498	769.238	534.374	428.093	66.919	577.235	-3.10329	1.04443e-36	1.80004e-35	Sschl_08578	CM025831.1	15247128	15263271	+	1728	protein_coding	- && sp|P36220|TBA_TORMA Tubulin alpha chain OS=Torpedo marmorata OX=7788 PE=2 SV=1 && PF03953:Tubulin C-terminal domain|PF00091:Tubulin/FtsZ family, GTPase domain	-	TBA Tubulin alpha chain
Sschl_20079	9.17065	8.36498	9.3073	160.676	128.483	188.826	8.94764	159.329	-4.15499	1.3523e-36	2.32843e-35	Sschl_20079	CM025841.1	18728106	18815064	+	1449	protein_coding	- && sp|Q68US5|EVA1C_PANTR Protein eva-1 homolog C OS=Pan troglodytes OX=9598 GN=EVA1C PE=3 SV=1 && PF02140:Galactose binding lectin domain|PF14851:FAM176 family	-	EVA1C Protein eva-1 homolog C
Sschl_25582	395.648	408.597	408.358	8.03382	11.6803	34.92	404.201	18.2114	4.38686	1.41432e-36	2.4329e-35	Sschl_25582	CM025848.1	6139697	6161219	-	1638	protein_coding	- && sp|Q1LWG4|PCAT1_DANRE Lysophosphatidylcholine acyltransferase 1 OS=Danio rerio OX=7955 GN=lpcat1 PE=2 SV=1 && PF01553:Acyltransferase	-	PCAT1 Lysophosphatidylcholine acyltransferase 1
Sschl_09165	759.854	789.525	726.551	1797.57	1750.59	1930.94	758.643	1826.37	-1.26837	1.51094e-36	2.59663e-35	Sschl_09165	CM025831.1	30697992	30698899	-	513	protein_coding	- && - && PF00095:WAP-type (Whey Acidic Protein) 'four-disulfide core'	-	NA
Sschl_11211	530.587	564.314	582.288	120.507	146.004	103.467	559.063	123.326	2.18337	1.8086e-36	3.10522e-35	Sschl_11211	CM025833.1	24984601	24990687	-	2277	protein_coding	- && sp|Q61214|DYR1A_MOUSE Dual specificity tyrosine-phosphorylation-regulated kinase 1A OS=Mus musculus OX=10090 GN=Dyrk1a PE=1 SV=1 && PF00069:Protein kinase domain	-	DYR1A Dual specificity tyrosine-phosphorylation-regulated kinase 1A
Sschl_24773	309.837	307.574	315.285	2207.29	1594.36	1354.12	310.898	1718.59	-2.46468	1.88849e-36	3.23931e-35	Sschl_24773	CM025846.1	17968804	17969817	+	1014	protein_coding	- && sp|P08249|MDHM_MOUSE Malate dehydrogenase, mitochondrial OS=Mus musculus OX=10090 GN=Mdh2 PE=1 SV=3 && PF00056:lactate/malate dehydrogenase, NAD binding domain|PF02866:lactate/malate dehydrogenase, alpha/beta C-terminal domain	-	MDHM Malate dehydrogenase, mitochondrial
Sschl_20153	364.206	380.928	389.161	64.2705	77.382	84.0666	378.098	75.2397	2.31201	1.89627e-36	3.24957e-35	Sschl_20153	CM025841.1	21213356	21219292	-	825	protein_coding	- && sp|Q6PER3|MARE3_MOUSE Microtubule-associated protein RP/EB family member 3 OS=Mus musculus OX=10090 GN=Mapre3 PE=1 SV=1 && PF00307:Calponin homology (CH) domain|PF03271:EB1-like C-terminal motif	-	MARE3 Microtubule-associated protein RP/EB family member 3
Sschl_16649	5387.1	5549.2	5429.06	61022.9	36134.5	31827.6	5455.12	42995	-2.97841	1.92281e-36	3.29193e-35	Sschl_16649	CM025838.1	17064016	17066452	-	411	protein_coding	- && sp|Q7ZV82|RL27_DANRE 60S ribosomal protein L27 OS=Danio rerio OX=7955 GN=rpl27 PE=2 SV=3 && PF00467:KOW motif|PF01777:Ribosomal L27e protein family	-	RL27 60S ribosomal protein L27
Sschl_19028	1232.14	1160.16	1156.43	279.175	343.109	381.533	1182.91	334.606	1.81243	2.08539e-36	3.56689e-35	Sschl_19028	CM025840.1	16125346	16136194	+	1794	protein_coding	- && sp|Q02977|YRK_CHICK Proto-oncogene tyrosine-protein kinase Yrk OS=Gallus gallus OX=9031 GN=YRK PE=2 SV=2 && PF00017:SH2 domain|PF07714:Protein tyrosine kinase|PF00018:SH3 domain	-	YRK Proto-oncogene tyrosine-protein kinase Yrk
Sschl_13174	355.035	324.947	371.71	54.2283	68.6218	55.6133	350.564	59.4878	2.55352	2.21194e-36	3.77976e-35	Sschl_13174	CM025835.1	15363258	15367494	-	1161	protein_coding	- && sp|O55111|DSG2_MOUSE Desmoglein-2 OS=Mus musculus OX=10090 GN=Dsg2 PE=1 SV=3 && PF00028:Cadherin domain	-	DSG2L Desmoglein-2-like protein
Sschl_09705	1516.43	1591.92	1544.43	524.206	522.693	618.213	1550.93	555.038	1.47866	2.37492e-36	4.05442e-35	Sschl_09705	CM025832.1	8635892	8639579	+	969	protein_coding	- && sp|Q9H9B4|SFXN1_HUMAN Sideroflexin-1 OS=Homo sapiens OX=9606 GN=SFXN1 PE=1 SV=4 && PF03820:Tricarboxylate carrier	-	SFXN1 Sideroflexin-1
Sschl_07856	884.312	929.156	926.658	2219.34	2049.89	2017.6	913.375	2095.61	-1.19665	2.58944e-36	4.41648e-35	Sschl_07856	CM025830.1	30538256	30542679	-	1074	protein_coding	- && sp|P26779|SAP_BOVIN Prosaposin OS=Bos taurus OX=9913 GN=PSAP PE=1 SV=3 && PF05184:Saposin-like type B, region 1|PF02199:Saposin A-type domain|PF03489:Saposin-like type B, region 2	-	SAP Prosaposin
Sschl_04827	305.907	263.175	276.892	22.093	24.8206	36.2133	281.991	27.709	3.3128	3.01354e-36	5.13495e-35	Sschl_04827	CM025828.1	14225500	14231767	+	1374	protein_coding	- && sp|O08605|MKNK1_MOUSE MAP kinase-interacting serine/threonine-protein kinase 1 OS=Mus musculus OX=10090 GN=Mknk1 PE=1 SV=2 && PF00069:Protein kinase domain	-	MKNK1 MAP kinase-interacting serine/threonine-protein kinase 1
Sschl_07728	721.206	732.901	745.747	176.744	230.686	221.16	733.285	209.53	1.79604	3.05308e-36	5.19743e-35	Sschl_07728	CM025830.1	25933120	25948063	-	840	protein_coding	- && sp|Q8R0J7|VP37B_MOUSE Vacuolar protein sorting-associated protein 37B OS=Mus musculus OX=10090 GN=Vps37b PE=1 SV=1 && PF07200:Modifier of rudimentary (Mod(r)) protein	-	VP37B Vacuolar protein sorting-associated protein 37B
Sschl_12123	308.527	319.8	347.278	54.2283	51.1013	36.2133	325.202	47.181	2.80896	3.05824e-36	5.20132e-35	Sschl_12123	CM025834.1	18965877	18979454	+	498	protein_coding	- && sp|P49951|CLH1_BOVIN Clathrin heavy chain 1 OS=Bos taurus OX=9913 GN=CLTC PE=1 SV=1 && PF01394:Clathrin propeller repeat	-	CLH1 Clathrin heavy chain 1
Sschl_02259	2.62018	2.57384	4.65365	132.558	147.464	143.56	3.28256	141.194	-5.41061	3.16714e-36	5.38145e-35	Sschl_02259	CM025826.1	8892763	8924309	+	3354	protein_coding	- && sp|Q08462|ADCY2_HUMAN Adenylate cyclase type 2 OS=Homo sapiens OX=9606 GN=ADCY2 PE=1 SV=5 && PF16214:Adenylyl cyclase N-terminal extracellular and transmembrane region|PF00211:Adenylate and Guanylate cyclase catalytic domain|PF06327:Domain of Unknown Function (DUF1053)	-	ADCY2 Adenylate cyclase type 2
novel.585	1894.39	1814.56	1846.33	14398.6	9449.36	8565.74	1851.76	10804.6	-2.54435	3.35794e-36	5.7003e-35	-	CM025837.1	14956467	14959196	+	1081	-	- && sp|Q3ZC75|AT5G3_BOVIN ATP synthase F(0) complex subunit C3, mitochondrial OS=Bos taurus OX=9913 GN=ATP5MC3 PE=2 SV=1 && PF00137:ATP synthase subunit C	-	NA
Sschl_07019	704.83	745.127	859.761	140.592	128.483	80.1866	769.906	116.421	2.74233	3.44112e-36	5.83601e-35	Sschl_07019	CM025830.1	4137429	4242182	-	10422	protein_coding	- && sp|Q8IZQ1|WDFY3_HUMAN WD repeat and FYVE domain-containing protein 3 OS=Homo sapiens OX=9606 GN=WDFY3 PE=1 SV=2 && PF01363:FYVE zinc finger|PF02138:Beige/BEACH domain	-	WDFY3 WD repeat and FYVE domain-containing protein 3
Sschl_07356	970.778	1070.07	1041.84	267.124	176.665	173.306	1027.56	205.698	2.33595	3.45306e-36	5.85077e-35	Sschl_07356	CM025830.1	12628884	12708120	-	7317	protein_coding	- && sp|Q9Y618|NCOR2_HUMAN Nuclear receptor corepressor 2 OS=Homo sapiens OX=9606 GN=NCOR2 PE=1 SV=3 && PF00249:Myb-like DNA-binding domain|PF15784:G-protein pathway suppressor 2-interacting domain	MYB	NCOR2 Nuclear receptor corepressor 2
Sschl_07442	17.6862	24.4515	13.9609	178.752	252.587	236.68	18.6996	222.673	-3.58485	3.54362e-36	5.99858e-35	Sschl_07442	CM025830.1	15026799	15034667	-	2151	protein_coding	- && sp|P18163|ACSL1_RAT Long-chain-fatty-acid--CoA ligase 1 OS=Rattus norvegicus OX=10116 GN=Acsl1 PE=1 SV=1 && PF00501:AMP-binding enzyme	-	ACSL1 Long-chain-fatty-acid--CoA ligase 1
Sschl_23992	340.624	368.703	387.998	72.3043	74.4619	65.9599	365.775	70.9087	2.37167	3.79731e-36	6.422e-35	Sschl_23992	CM025846.1	271704	281033	+	1212	protein_coding	- && sp|Q91YY2|B4GT3_MOUSE Beta-1,4-galactosyltransferase 3 OS=Mus musculus OX=10090 GN=B4galt3 PE=1 SV=1 && PF02709:N-terminal domain of galactosyltransferase|PF13733:N-terminal region of glycosyl transferase group 7	-	B4GT3 Beta-1,4-galactosyltransferase 3
Sschl_11779	391.063	378.998	381.599	1329.6	1127.15	1072.17	383.887	1176.31	-1.6126	4.07078e-36	6.87805e-35	Sschl_11779	CM025834.1	9274522	9279557	+	1020	protein_coding	- && sp|Q0IHI1|TXD15_XENLA Thioredoxin domain-containing protein 15 OS=Xenopus laevis OX=8355 GN=txndc15 PE=2 SV=1 && PF00085:Thioredoxin	-	TXD15 Thioredoxin domain-containing protein 15
Sschl_09581	677.318	690.433	655.001	164.693	102.203	146.146	674.25	137.681	2.30244	4.24617e-36	7.16769e-35	Sschl_09581	CM025832.1	5969142	5987548	+	2724	protein_coding	- && sp|Q14149|MORC3_HUMAN MORC family CW-type zinc finger protein 3 OS=Homo sapiens OX=9606 GN=MORC3 PE=1 SV=3 && PF13589:Histidine kinase-, DNA gyrase B-, and HSP90-like ATPase|PF17942:Morc6 ribosomal protein S5 domain 2-like|PF07496:CW-type Zinc Finger	-	MORC3 MORC family CW-type zinc finger protein 3
Sschl_25566	363.551	324.304	389.161	62.2621	36.5009	38.8	359.005	45.8543	3.0073	4.68809e-36	7.90628e-35	Sschl_25566	CM025848.1	5017251	5095230	-	4641	protein_coding	- && sp|Q5VZK9|CARL1_HUMAN F-actin-uncapping protein LRRC16A OS=Homo sapiens OX=9606 GN=CARMIL1 PE=1 SV=1 && PF17888:Carmil pleckstrin homology domain|PF16000:CARMIL C-terminus	-	CARL1 F-actin-uncapping protein LRRC16A
Sschl_17122	353.725	359.694	340.298	72.3043	64.2417	49.1466	351.239	61.8975	2.52768	5.36346e-36	9.03684e-35	Sschl_17122	CM025838.1	28998093	29014517	-	1524	protein_coding	- && sp|Q5RKN4|GLYR1_DANRE Putative oxidoreductase GLYR1 OS=Danio rerio OX=7955 GN=glyr1 PE=2 SV=1 && PF14833:NAD-binding of NADP-dependent 3-hydroxyisobutyrate dehydrogenase|PF00855:PWWP domain|PF03446:NAD binding domain of 6-phosphogluconate dehydrogenase	-	GLYR1 Cytokine-like nuclear factor N-PAC
Sschl_19049	377.307	366.772	325.174	1110.68	1373.9	1462.76	356.417	1315.78	-1.88711	5.37017e-36	9.0397e-35	Sschl_19049	CM025840.1	16918499	16927654	+	1287	protein_coding	- && sp|O95388|CCN4_HUMAN CCN family member 4 OS=Homo sapiens OX=9606 GN=CCN4 PE=1 SV=1 && PF00007:Cystine-knot domain|PF00219:Insulin-like growth factor binding protein|PF00093:von Willebrand factor type C domain	-	CCN4 CCN family member 4
Sschl_13481	619.674	632.521	621.262	210.888	198.565	187.533	624.486	198.995	1.65605	5.62871e-36	9.46609e-35	Sschl_13481	CM025835.1	24111841	24128093	-	4524	protein_coding	- && sp|Q80YT7|MYOME_MOUSE Myomegalin OS=Mus musculus OX=10090 GN=Pde4dip PE=1 SV=2 && -	-	MYOME Myomegalin
Sschl_13654	748.063	722.606	680.596	1616.81	1652.76	1660.64	717.088	1643.4	-1.1973	6.00173e-36	1.0084e-34	Sschl_13654	CM025835.1	27505594	27511960	-	663	protein_coding	- && sp|Q7ZWE9|KCY_DANRE UMP-CMP kinase OS=Danio rerio OX=7955 GN=cmpk PE=2 SV=2 && PF00406:Adenylate kinase	-	KCY UMP-CMP kinase
Sschl_01674	1711.64	1590.63	1582.24	4766.06	4111.47	4014.5	1628.17	4297.34	-1.39939	6.05805e-36	1.01692e-34	Sschl_01674	CM025825.1	66855850	66862093	-	909	protein_coding	- && sp|P05689|CATZ_BOVIN Cathepsin Z OS=Bos taurus OX=9913 GN=CTSZ PE=2 SV=2 && PF00112:Papain family cysteine protease	-	CATZ Cathepsin Z
Sschl_11401	301.321	254.167	269.912	20.0845	29.2008	32.3333	275.133	27.2062	3.3024	6.26917e-36	1.05138e-34	Sschl_11401	CM025833.1	31733435	31741514	+	2214	protein_coding	- && sp|Q09143|SL7A1_MOUSE High affinity cationic amino acid transporter 1 OS=Mus musculus OX=10090 GN=Slc7a1 PE=1 SV=1 && PF13520:Amino acid permease|PF13906:C-terminus of AA_permease	-	CTR1 High affinity cationic amino acid transporter 1
Sschl_10586	1532.81	1508.27	1491.49	230.972	353.329	367.306	1510.86	317.203	2.24176	6.29285e-36	1.05437e-34	Sschl_10586	CM025833.1	5074687	5118050	-	2046	protein_coding	- && sp|Q9EPF2|MUC18_RAT Cell surface glycoprotein MUC18 OS=Rattus norvegicus OX=10116 GN=Mcam PE=1 SV=2 && PF08205:CD80-like C2-set immunoglobulin domain|PF07686:Immunoglobulin V-set domain|PF13895:Immunoglobulin domain|PF07679:Immunoglobulin I-set domain	-	MUC18 Cell surface glycoprotein MUC18
Sschl_23373	440.191	469.082	513.065	88.372	115.343	96.9999	474.113	100.238	2.23389	6.4807e-36	1.08484e-34	Sschl_23373	CM025845.1	3514686	3526496	-	888	protein_coding	- && sp|P49706|CCND2_CHICK G1/S-specific cyclin-D2 OS=Gallus gallus OX=9031 GN=CCND2 PE=3 SV=1 && PF02984:Cyclin, C-terminal domain|PF00134:Cyclin, N-terminal domain	-	CCND2 G1/S-specific cyclin-D2
Sschl_16328	269.224	290.844	257.114	38.1606	30.6608	24.5733	272.394	31.1316	3.16254	7.50781e-36	1.25561e-34	Sschl_16328	CM025838.1	9422758	9426721	+	1053	protein_coding	- && sp|Q3MI00|DNJB1_BOVIN DnaJ homolog subfamily B member 1 OS=Bos taurus OX=9913 GN=DNAJB1 PE=2 SV=3 && PF01556:DnaJ C terminal domain|PF00226:DnaJ domain	-	DNJB1 DnaJ homolog subfamily B member 1
Sschl_01382	911.169	932.374	894.082	241.014	281.787	312.986	912.542	278.596	1.70178	7.55003e-36	1.26151e-34	Sschl_01382	CM025825.1	58668922	58674238	+	1170	protein_coding	- && sp|Q6DGR4|HGH1_DANRE Protein HGH1 homolog OS=Danio rerio OX=7955 GN=hgh1 PE=2 SV=1 && PF04064:Domain of unknown function (DUF384)|PF04063:Domain of unknown function (DUF383)	-	HGH1 Protein HGH1 homolog
Sschl_06726	388.442	403.449	404.867	80.3382	99.2826	90.5332	398.92	90.0513	2.13763	7.69207e-36	1.28405e-34	Sschl_06726	CM025829.1	33939369	33953090	+	1332	protein_coding	- && sp|Q9JJK5|HERP1_MOUSE Homocysteine-responsive endoplasmic reticulum-resident ubiquitin-like domain member 1 protein OS=Mus musculus OX=10090 GN=Herpud1 PE=1 SV=1 && PF00240:Ubiquitin family	-	HERP1 Homocysteine-responsive endoplasmic reticulum-resident ubiquitin-like domain member 1 protein
Sschl_06203	751.338	770.222	782.976	164.693	232.146	210.813	768.179	202.551	1.91138	7.86949e-36	1.31245e-34	Sschl_06203	CM025829.1	19018191	19038703	+	5466	protein_coding	- && sp|E9PZM4|CHD2_MOUSE Chromodomain-helicase-DNA-binding protein 2 OS=Mus musculus OX=10090 GN=Chd2 PE=1 SV=1 && PF00176:SNF2 family N-terminal domain|PF00385:Chromo (CHRromatin Organisation MOdifier) domain|PF13907:Domain of unknown function (DUF4208)|PF00271:Helicase conserved C-terminal domain|PF18375:CDH1/2 SANT-Helical linker 1	-	CHD2 Chromodomain-helicase-DNA-binding protein 2
Sschl_08505	1050.69	1189.76	1135.49	403.699	350.409	334.973	1125.31	363.027	1.63893	8.28982e-36	1.38128e-34	Sschl_08505	CM025831.1	13504665	13525240	-	699	protein_coding	- && sp|O77737|B2CL1_PIG Bcl-2-like protein 1 OS=Sus scrofa OX=9823 GN=BCL2L1 PE=2 SV=1 && PF00452:Apoptosis regulator proteins, Bcl-2 family|PF02180:Bcl-2 homology region 4	-	B2CL1 Bcl-2-like protein 1
Sschl_05754	1251.79	1306.22	1300.69	431.818	506.633	495.346	1286.24	477.932	1.42308	8.3821e-36	1.39537e-34	Sschl_05754	CM025829.1	6225573	6272957	+	5145	protein_coding	- && sp|O00443|P3C2A_HUMAN Phosphatidylinositol 4-phosphate 3-kinase C2 domain-containing subunit alpha OS=Homo sapiens OX=9606 GN=PIK3C2A PE=1 SV=2 && PF00168:C2 domain|PF00454:Phosphatidylinositol 3- and 4-kinase|PF00792:Phosphoinositide 3-kinase C2|PF00787:PX domain|PF00613:Phosphoinositide 3-kinase family, accessory domain (PIK domain)|PF00794:PI3-kinase family, ras-binding domain	-	P3C2A Phosphatidylinositol 4-phosphate 3-kinase C2 domain-containing subunit alpha
Sschl_14519	710.07	833.281	893.5	220.93	195.645	209.52	812.284	208.698	1.96406	8.83429e-36	1.46929e-34	Sschl_14519	CM025836.1	16727855	16782999	+	6168	protein_coding	- && sp|E9Q9R9|DLG5_MOUSE Disks large homolog 5 OS=Mus musculus OX=10090 GN=Dlg5 PE=1 SV=1 && PF04822:Takusan|PF00595:PDZ domain|PF00625:Guanylate kinase|PF16610:Unstructured region between two PDZ domains on Dlg5	-	DLG5 Disks large homolog 5
Sschl_03579	279.705	229.715	252.46	20.0845	20.4405	14.2266	253.96	18.2506	3.82083	9.48172e-36	1.57552e-34	Sschl_03579	CM025827.1	15059573	15072465	+	852	protein_coding	- && sp|Q9UBX3|DIC_HUMAN Mitochondrial dicarboxylate carrier OS=Homo sapiens OX=9606 GN=SLC25A10 PE=1 SV=2 && PF00153:Mitochondrial carrier protein	-	DIC Mitochondrial dicarboxylate carrier
Sschl_15290	317.042	346.182	359.494	46.1944	48.1812	64.6666	340.906	53.0141	2.66524	9.96992e-36	1.65512e-34	Sschl_15290	CM025837.1	11953719	11957147	+	3429	protein_coding	- && sp|P81122|IRS2_MOUSE Insulin receptor substrate 2 OS=Mus musculus OX=10090 GN=Irs2 PE=1 SV=2 && PF02174:PTB domain (IRS-1 type)	-	IRS2 Insulin receptor substrate 2
Sschl_19153	327.523	337.173	298.997	22.093	29.2008	46.5599	321.231	32.6179	3.25268	1.01046e-35	1.67593e-34	Sschl_19153	CM025840.1	19215642	19219393	+	948	protein_coding	- && sp|O60443|GSDME_HUMAN Gasdermin-E OS=Homo sapiens OX=9606 GN=GSDME PE=1 SV=2 && PF04598:Gasdermin pore forming domain	-	GSDME Gasdermin-E
Sschl_14266	0	0	2.32682	871.669	585.475	497.933	0.775608	651.692	-9.61434	1.05069e-35	1.74106e-34	Sschl_14266	CM025836.1	8054751	8064867	-	912	protein_coding	- && sp|Q9DGD3|CDK1_ORYLA Cyclin-dependent kinase 1 OS=Oryzias latipes OX=8090 GN=cdk1 PE=2 SV=1 && PF00069:Protein kinase domain	-	CDK1 Cyclin-dependent kinase 1
[truncated: 7,649 more rows]
